# Supplementary material for: The development and validation of a new interprofessional team approach evaluation scale
Source: PLoS One. 2018 Aug 9;13(8):e0201385. doi: 10.1371/journal.pone.0201385 (PMC6084891; doi:10.1371/journal.pone.0201385)
Supplement: S1 Dataset — This supporting information contains the anonymised dataset used in the study. (XLSX) [file pone.0201385.s001.xlsx]

## Sheet: Sheet1
Status	OE	1	2	3	4	5	6	7	8	9	10	Spol	Starost	Izobrazba	Status	Kronicna bolezen
0	6	5	5	5	5	5	4	5	5	5	5	0	49	2	1	0
0	6	2	5	5	5	5	5	5	5	5	5	0	37	2	1	0
0	6	3	5	5	5	5	5	5	5	5	5	1	59	2	1	1
0	6	5	5	3	4	4	4	5	5	5	5	0	65	1	6	1
0	6	1	5	5	4	4	5	5	5	5	5	1	72	5	6	0
1	5	5	5	5	5	5	5	5	5	5	5	1	51	4	1	0
0	3	2	5	5	5	5	5	5	5	5	5	0	52	3	1	1
0	3	4	5	5	4	4	5	4	5	5	5	1	75	5	6	1
0	3	5	5	5	5	5	5	5	5	5	5	0	75	3	6	1
0	3	5	5	4	5		5	4	4	5	5	0	65	4	6	1
0	3	5	5	5	5	5	5	5	5	5	5	0	62	4	6	0
0	3	4	4	5	5	4	5	5	5	4	4	0	76	2	6	1
0	3	1	5	5	5	5	5	5	5	5	5		51	4	1	1
0	3	5	5	5	5	5	5	5	5	5	5	0	73	2	6	1
0	3	1	5	5	5	5	5	5	5	5	5	0	66	4	6	1
0	3	5	5	5	5	5	5	5	5	5	5	1	71	3	6	0
0	6	5	3	5	5	5	5	5	5	5	5	1	49	5	1	0
0	6	4	4	5	5	5	5	5	5	5	5	0	58	5	1	1
0	6	4	5	5	5	5	5	5	5	5	5	0	52	5	1	1
0	6	5	5	5	5	5	5	5	5	5	5	1	55	2	1	1
0	6	5	4	4	5	4	5	4	5	5	5	1	54	4	1	0
0	6	3	5	5	5	5	4	5	5	5	5	0	39	4	1	0
0	6	5	5	5	5	5	5	5	5	5	5	1	43	2	1	0
0	6	5	5	5	5	5	5	5	5	5	5	1	42	2	1	1
0	6	5	5	5	5	5	5	5	5	5	5	0	52	2	1	0
0	6	5	5	5	5	5	5	5	5	5	5	1	33	2	1	0
0	1	5	5	5	5	5	5	5	5	5	5	0	40	2	1	0
0	1	5	5	4	5	4	4		4	5	5	0	51	4	1	0
0	1	5	5	5	5	5	5	5	5	5	5	0	50	4	1	1
0	1	5	5	5	5	5	5	5	5	5	5	1	45	5	1	1
0	1	5	5	5	5	4	5	5	5	5	5	1	56	4	1	1
0	1	5	5	5	5	5	5	5	5	5	5	0	54	2	1	0
0	1	4	5	5	4	4	4	4	4	4	5	1	62	2	6	0
0	1	5	5	5	5	5	5	5	5	5	5	0	53	4	1	1
0	1	5	5	5	5	5	5	5	5	5	5	1	33	2	1	1
0	1	4	5	5	5	5	5	5	5	5	5	0	40	4	1	0
0	1	5	5	5	5	5	5	5	5	5	5	0	59	4	1	1
0	1	5	5	5	5	5	5	5	5	5	5	0	37	2	1	0
0	1	5	5	5	5	5	5	5	5	5	5	1	56	5	1	1
0	1	5	5	5	5	5	5	5	5	5	5	0	56	4	1	0
0	1	5	5	5	5	5	5	5	5	5	5	0	60	5	1	1
0	4	1	4	4	4	4	4	4	4	4	4	1	75	5	6	1
0	4	1	5	4	5	4	5	5	4	5	5	0	48	2	2	0
0	4	2	5	5	5	5	5	5	5	5	5	0	35	4	1	0
0	4	1	5	5	5	5	5	4	5	5	5	0	56	2	6	1
0	4	2	4	4	4	4	5	5	4	5	5	1	65	2	6	0
0	4	5	5	5	5	5	5	5	5	5	5	0	46	2	1	0
0	4	5	5	5	5	5	5	5	5	5	5	1	49	5	1	0
0	4	5	5	5	5	5	5	5	5	5	5	0	38	4	1	0
0	4	3	5	5	5	5	5	5	5	5	5	0	42	2	1	0
0	4	3	4	4	4	4	4	5	5	5	5	1	60	2	1	0
0	6	5	4	5	5	5	5	5	5	5	5	1	75	2	6	0
0	6	4	5	5	5	5	4	5	5	5	4	1	40	5	1	0
0	5	5	5	5	5	5	5	5	5	5	5	1	56	5	1	1
0	5	5	5	5	5	5	5	5	5	5	5	0	77	3	6	1
0	5	5	5	5	5	5	5	5	5	5	5	1	57	5	6	1
0	5	5	5	5	5	5	5	5	5	5	5	1	55	2	6	1
0	5	5	5	5	5	5	5	5	5	5	5	0	62	1	6	1
0	5	5	5	5	5	5	5	5	5	5	5	1	45	5	1	1
0	5	5	5	5	5	5	5	5	5	5	5	1	64	2	6	1
0	5	5	5	5	5	5	5	5	5	5	5	0	52	2	6	1
0	5	5	5	5	5	5	5	5	5	5	5	0	60	2	6	1
0	5	5	5	5	5	5	5	5	5	5	5	0	57	3	1	0
1	7	2	5	5	5	5	5	5	5	5	5	1	69	1	6	1
1	7	3	5	5	5	5	5	5	5	5	5	1	54	5	2	0
1	7	3	5	5	5	5	5	5	5	5	5	0	33	4	1	0
1	7	3	5	5	5	5	5	5	5	5	5	0	49	2	1	1
1	7	3	5	5	5	5	5	5	5	5	5	1	72	1	6	1
1	7	3	5	5	5	5	5	5	5	5	5	0	55	3	2	1
1	7	3	5	5	5	5	5	5	5	5	5	1	45	5	2	0
1	7	3	5	5	5	5	5	5	5	5	5	1	39	2	1	0
1	7	3	5	5	5	5	5	5	5	5	5	1	53	5	1	0
1	7	4	5	5	5	5	5	5	5	5	5	0	63	3	6	1
1	7	3	5	5	5	5	5	5	5	5	5	1	59	3	2	1
1	7	3	5	5	5	5	5	5	5	5	5	0	41	4	1	0
1	7	3	5	5	5	5	5	5	5	5	5	1	70	3	6	1
1	7	2	5	5	5	5	5	5	5	5	5	1	55	3	2	1
1	7	2	5	5	5	5	5	5	5	5	5	0	54	2	1	1
1	7	2	5	5	5	5	5	5	5	5	5	1	32	2	1	0
1	7	2	5	5	5	5	5	5	5	5	5	0	64	3	6	1
1	7	3	5	5	5	5	5	5	5	5	5	1	47	2	1	1
1	7	2	5	5	5	5	5	5	5	5	5	0	38	4	1	0
1	7	2	5	5	5	5	5	5	5	5	5	1	54	3	2	1
0	1	4	5	5	5	5	5	5	5	5	5	1	62	3	6	1
0	1	5	5	5	5	5	5	5	5	5	5	1	37	4	1	0
0	1	5	5	5	5	5	5	5	5	5	5	0	38	5	1	0
0	1	5	5	5	5	5	5	5	5	5	5	1	40	4	1	0
0	1	5	5	5	5	5	5	5	5	5	5	0	61	3	1	0
0	1	3	5	5	5	5	5	5	5	5	5	1	40	3	1	0
0	1	4	5	5	5	5	5	5	5	5	5	0	54	2	4	0
0	1	5	5	5	5	5	5	5	5	5	5	0	61	3	6	1
0	1	4	5	5	5	5	5	5	5	5	5	1	55	4	1	0
0	1	5	4	5	5	5	5	5	5	5	5	1	75	3	6	1
0	6	3	5	5	5	5	5	5	5	5	5	1	49	5	1	0
0	6	5	5	5	5	5	5	5	5	5	5	0	39	2	6	0
0	6	5	5	5	4	5	5	5	5	5	5	1	43	2	1	1
0	6	5	5	3	3	5	4	4	4	5	5	0	68	3	6	0
0	6	3	5	5	5	5	5	5	5	5	5	1	54	4	1	1
0	6	1	5	5	5	5	5	5	5	5	5	1	53	4	1	1
0	6	5	5	5	5	5	5	5	5	5	5	1	55	5	1	1
0	6	3	5	5	5	5	4	4	4	5	5	1	57	2	6	1
0	6	1	5	5	5	5	5	5	5	5	5	0	28	2	1	1
0	6	5	5	5	5	5	5	5	5	5	5	0	51	5	6	1
0	10	1	5	5	5	5	5	5	5	5	5	0	38	2	1	0
0	10	3	5	5	5	5	5	5	5	5	5	0	49	2	1	0
0	10	5	1	5	5	5	5	5	5	5	5	0	52	5	2	1
0	10		5	5	5	5	5	5	5	5	5	0	56	2	1	1
0	10	4	5	5	5	5	5	5	5	5	5	0	73	3	6
0	10	1	5	4	4	5	5	5	5	5	5	1	50	2	1	0
0	10	2	4	5	5	5	5	5	5	5	5	0	65	3	6	1
0	10	5	5	5	5	5	5	5	5	5	5	1	62	2	6	1
0	10	1	5	5	5	5	4	5	5	5	5	1	54	5	1	1
0	10	5	5	5	5	5	5	5		5	5	1	62	2	6	0
0	10	1	5	5		5	5	5	5	5	5	0	62	2	6	1
0	1	4	3	4	3	3	4	4	4	3	4	0	72	3	6	1
0	1	4	4	4	4	4	4	4	4	4	4	0	50	5	2	0
0	1	5	5	5	5	5	5	5	5	5	5	1	42	4	1	0
0	1	5	5	5	5	5	5	5	5	5	5	1	37	4	1	0
0	1	5	5	5	5	5	5	5	5	5	5	0	64	5	6	1
0	1	5	5	5	5	5	5	5	5	5	5	1	63	4	6	1
0	1	4	5	5	5	5	5	5	5	5	5	0	33	2	1	0
0	1	4	4	5	5	5	5	5	5	5	5	0	72	5	6	1
0	1	4	5	5	5	5	5	5	5	5	5	1	62	3	6	1
0	1	5	5	5	5	5	5	5	5	5	5	0	45	4	1	0
0	5		5	5	5	5	5	5	5	5	5	1	70	5	6	1
0	5	5	5	5	5	5	5	5	5	5	5	1	73	1	6	1
0	5	4	4	5	5	5	5	5	5	5	5	0	43	2	1	1
0	5	5	5	5	5	5	5	5	5	5	5	0	66	5	6	1
0	5	5	5	5	5	5	5	5	5	5	5	0	68	1	6	1
0	5	5	4	4	5	4	5	4	5	5	5	1	67	2	6	1
0	5	5	5	5	5	5	5	5	5	5	5	0	35	4	1	0
0	5	4	5	5	5	5	5	5	5	5	5	0	57	2	6	1
0	5	1	5	5	5	5	5	5	5	5	5	0	45	4	1	1
0	5	2	5	5	5	5	5	5	5	5	5	0	62	5	3	1
0	7	4	4	4	4	4	4	4	4	4	4	1	38	4	1	0
0	7	3	4	4	4	4	4	5	5	5	5	0	57	4	1	1
0	7	4	4	5	5	5	5	5	5	5	5	0	67	2	6	1
0	7	5	5	5	5	5	5	5	5	5	5	1	35	5	1	0
0	7	3	3	4	4	4	4	5	4	5	5	0	46	5	1	0
0	7	4	5	5	4	5	4	4	5	5	5	0	42	3	4	0
0	7	4	4	4	4	4	4	4	4	4	4	1	55	2	1	1
0	7	5	5	5	5	5	5	5	5	5	5	1	72	2	6
0	7	3	3	4	5	4	4	5	5	5	5	0	53	4	1	1
0	7	4	5	5	5	5	5	5	5	5	5	1	54	5	1	1
0	5	4	5	5	5	4	5	5	5	4	5	0	34	6	1	0
0	5	1	3	4	5	5	3	5	3	4	4	1	33	5	1	0
0	5	1	5	5	5	5	5	5	5	5	5	1	67	4	6	1
0	5	5	5	5	5	5	5	5	5	5	5	1	51	5	1	1
0	5	1	4	4	4	4	3	4	4	4	4	0	34	2	1	1
0	5	4	3	5	4	5	4	4	4	4	4	1	63	5	6	0
1	5	5	5	5	5	5	5	5	5	5	5	1	54	2	1	0
1	5	5	4	5	5	5	5	5	5	5	5	1	72	5	6	1
1	5	5	5	5	5	5	5	5	5	5	5	0	62	5	6	0
1	3	3	4	4	3	5	5	4	5	5	5	1	38	2	1	0
1	3	5	4	5	4	5	4	5	5	5	4	0	69	4	6	1
1	3	5	4	5	4	3	5	4	5	5	5	0	51	5	1	1
1	3	5	5	4	5	4	5	5	5	5	5	0	66	2	6	1
1	3	4	5	4	5	4	5	4	5	5	5	0	54	4	1	1
1	3	4	5	4	5	4	4	4	5	5	5	0	49	6	1	0
1	3	4	5	4	3	5	5	5	4	5	5	1	69	5	6	1
1	3	4	5	4	4	5	5	5	5	5	5	0	50	4	1	1
1	3	4	5	4	5	4	5	5	5	5	5	1	44	5	3	1
1	3	5	5	4	5	5	5	5	5	5	5	0	30	5	1	0
0	6	4	5	4	4	4	5	4	5	4	3	1	54	5	1	1
0	6	5	5	5	5	5	5	5	5	5	5	1	45	3	1	0
0	6	4	4	4	4	4	4	4	4	4	4	1	42	5	1	0
0	6	4	4	4	4	4	4	4	4	4	4	0	41	5	1	0
0	6	1	5	5	5	5	5	5	5	5	5	0	37	2	1	0
0	6	5	5	5	4	5	5	5	5	5	5	1	56	2	1	1
0	6	5	5	5	5	5	5	5	5	5	5	0	40	5	1	0
0	6	5	5	5	5	5	5	5	5	5	5	1	55	5	1	1
0	6	4	5	5	5	5	5	4	4	5	5	1	32	2	1	0
0	6	5	5	5	5	5	5	5	5	5	5	1	37	2	1	0
0	6	2	2	4	4	4	4	5	5	4	4	0	31	5	1	0
0	6	1	3	5	5	5	5	5	5	5	5	0	51	2	1	1
0	6	1	4	5	5	5	5	5	5	5	4	1	66	1	5	1
0	6	2	2	4	4	4	3	4	4	4	4	1	52	2	1	0
0	6	1	5	4	5	4	5	5	5	5	5	0	41	5	1	1
0	6	5	5	5	5	5	5	5	5	5	5	0	58	3	5	0
0	6	2	5	5	5	4	5	5	5	5	5	0	40	4	1	0
0	6	5	5	5	4	4	5	5	5	5	5	0	45	3	1	0
0	6	4	5	5	5	5	5	5	5	5	5	1	31	5	1	0
0	6	5	5	5	5	5	5	5	5	5	5	1	64	3	6	0
1	8	5	5	5	5	5	5	5	5	5	5	0	43	2	1	0
1	8	1	4	4	5	5	4	4	4	4	4	0	38	4	1	1
1	8	4	4	4	4	4	4	4	4	4	4	0	47	2	1	0
1	8	5	5	5	5	5	5	5	5	5	5	1	67	5	6	1
1	8	1	5	5	5	5	1	5	5	5	5	0	47	3	1	0
1	8	5	5	5	5	5	5	5	5	5	5	1	59	5	5	1
1	8	5	5	5	5	5	5	5	5	5	5	1	43	4	1	0
1	8	4	5	5	5	5	5	5	5	5	5	0	37	4	1	0
1	8	5	5	5	5	5	5	5	5	5	5	1	45	2	1
1	8	5	4	5	4	5	5	5	5	5	5	1	39	5	2	0
0	10	1	5	5	5	5	5	5	5	5	5	1	38	2	2	0
0	10	5	5	5	5	5	5	5	5	5	5	1	36	2	2	0
0	10	5	5	3	3	4	3	4	4	4	4	0	61	5	6	1
0	10	1	5	5	5	5	5	5	5	5	5	0	65	2	6	1
0	10	1	5	5	5	5	5	5	5	5	5	0	35	2	1	0
0	10	1	5	4	5	5	5	5	5	5	5	1	64	3	6	1
0	10	1	4	4	4	4		4	4	5	5	0	48	2	1	0
0	10	4	5	5	5	5	5	5	5	5	5	1	56	5	1	1
0	10	3	5	5	4	5	5	5	4	5	5	1	41	2	1	0
0	10	4	4	4	5	5	4	4	4	5	5	1	48	5	1	0
1	10	5	5	5	5	4	5	5	5	5	5	0	74	3	6	0
1	10	1	5	5	4	4	4	4	5	5	5	0	56	3	1	0
1	10	5	5	5	5	5	5	5	5	5	5	0	40	5	2	0
1	10	5	5	4	4	5	5	4	5	5	5	0	57	4	2	0
1	10	5	5	5	5	5	5	5	5	5	5	0	47	4	2	0
1	10	4	5	5	5	4	5	5	5	4	5	1	53	2	1	0
1	10	5	4	5	5	5	5	5	5	4	4	0	62	5	6	0
1	10	5	5	5	5	5	5	5	5	5	5	1	59	5	1	1
1	10	5	5	5	5	5	4	4	5	5	5	0	43	4	1	1
1	10	5	4	3	3	4	4	4	4	4	4	1	69	3	6	1
0	6	5	4	5	4	4	5	5	5	5	5	0	62	4	6	0
0	6	5	5	5	5	5	5	5	5	5	5	0	64	5	6	0
0	6	5	5	5	5	5	5	5	5	5	5	1	53	4	1	0
0	6	5	5	5	5	5	5	5	5	5	5	0	69	2	6	0
0	6	4	4	3	3	4	3	5	5	5	4	1	73	4	1	1
0	6	5	5	5	5	5	5	5	5	5	5	0	69	2	6	0
0	6	5	5	5	5	5	5	5	5	5	5	0	71	2	6	1
0	6	5	5	5	5	5	5	5	5	5	5	0	71	2	6	1
0	6	5	4	4	4	5	4	5	5	5	5	0	57	5	2	1
0	6	5	5	5	5	5	5	5	5	5	5	0	65	2	1	0
0	6	3	5	5	5	5	4	3	5	5	5	1	67	2	6	1
1	3	5	5	5	5	5	5	5	5	5	5	0	60	2	6	1
1	3	3	4	5	5	5	5	5	5	5	5	1	58	4	1	1
1	3	2	5	5	5	5	5	5	5	5	5	1	46	2	6	0
1	3	5	5	1	3	3	3	3	5	5	2	0	61	3	2	0
1	3	3	4	5	5	5	3	5	5	4	5	0	36	4	1	0
1	3	5	5	5	5	5	5	5	5	5	5	0	50	3	1	0
1	3	1	4	5	4	5	3	4	5	3	5	1	56	2	1	0
1	3	1	5	5	5	5	5	5	5	5	5	1	53	2	1	1
1	3	5	5	5	5	5						0	67	2	6	0
1	5	2	4	5	5	5	5	5	5	5	5	1	66	4	1	1
1	5	5	5	5	5	5	5	5	5	5	5	0	47	4	1
1	5	2	5	5	5	5	5	5	5	5	5	0	47	4	1	1
1	5	5	5	5	5	4	5	5	5	5	5	1	53	4	1	0
1	5	5	5	5	5	5	5	5	5	5	5	0	56		1	1
1	5	5	5	5	5	5	5	5	5	5	5	1	31	4	1	0
1	5	4	5	5	5	5	5	5	5	5	5	1	61	4	1	1
1	5	4	5	5	5	5	5	5	5	5	5	0	46	4	1	0
1	5	4	4	5	4	5	5	5	5	5	5	0	70	2	3	0
1	5	2	5	5	5	5	5	5	5	5	5	0	27	2	1	0
1	5	5	5	5	5	5	5	5	5	5	5	0	80	5	6	1
		3	5	4	4	4	4	5	4	3	4
1	3	5	5	5	5	5	4	5	5	5	5		65	2	6	1
1	3	2	5	5	5	5		5	5	5	5	0	58	2	1	1
1	3	4	4	5	5	4	4	4	5	5	5	1	59	4	6	0
1	3	5	5	5	5	5	5	5	5	5	5	1	74	3	6	0
0	1	4	5	5	5	5	5	5	4	5	4	0	60	4	2	1
0	1	4	4	4	4	4	4	4	4	4	4	0	55	3	1
0	1	3	4	4	4	5	5	5	5	5	5	0	42	5	1	0
0	1	4	5	5	5	5	5	5	5	5	5	1	45	4	1	1
0	1	4	5	5	5	5	5	4	4	5	4	0	52	4	1
0	1	3	4	4	4	4	4	4	4	4	4	1	45	4	1
0	1	3	5	5	5	5	5	5	5	5	5	0	45	4	1	1
0	1	4	4	4	5	5	5	5	5	4	5	1	62	4	6	1
0	1	4	4	5	5	4	5	5	5	5	5	0	35	4	1	0
0	1	3	4	5	5	5	4	4	4	5	4	0	63	4	6	1
1	8	5	5	5	5	5	5	5	5	5	5	0	54	5	1	1
1	8	1	5	5	5	5		5		5	5	0	66	5	6	1
1	8	1	5	5	5	5	3	5	5	5	5	1	66	4	6	1
1	8	5	5	5	5	5	5	5	5	5	5	0	65	4	6
1	8	5	5	5	5	5	5	5	5	5	5	1	62	3	6	0
1	8	5	5	5	5	5	5	5	5	5	5	1	70	5	6	0
1	8	5	5	5	5	5	4	5	5	5	5	1	70	3	6	1
1	8	1	5	5	5	5	5	5	5	5	5	0	47	2	1	0
1	8	4	4	5	5	4	4	4	5	5	5	1	45	3	1	1
1	5	4	5	5	5	5	5	5	5	5	5	0	35	3	1	0
1	5	4	3	5	5	4	5	4	5	5	5	0	63	5	6
1	5	5	5	5	5	5	5	5	5	5	5	1	54	3	1	1
1	5	5	5	5	5	5	5	5	5	5	5	1	70	5	6	1
1	5	4	5	5	5	5	5	5	5	5	5	1	55	4	1	1
1	5	5	5	5	5	5	5	5	5	5	5	0	48	5	1	0
1	5	4	5	5	5	4	5	5	5	5	5	1	61	4	6
1	5	5	5	5	5	5	5	5	5	5	5	0	52	3	1	1
1	5	5	5	5	5	5	5	5	5	5	5	0	71	1	6	1
1	5	5	5	5	5	5	5	5	5	5	5	0	47	5	1	0
1	5	5	5	5	5	5	5	5	5	5	5	1	71	2	6	1
1	5	5	5	5	5	5	5	5	5	5	5	1	49	4	1	1
1	5	4	5	5	5	5	5	5	5	5	5	0	60	3	3
1	5	4	4	5	5	5	5	5	5	4	5	0	55	1	3	0
1	5	5	5	5	5	5	5	5	5	5	5	0	52	4	1	1
1	5	5	5	5	5	5	5	5	5	5	5	1	59	3	3	0
1	5	5	5	5	5	5	5	5	5	5	5	0	45	2	4	0
1	5	4	4	5	5	5	5	4	5	5	4	0	50	5	1	1
1	5	5	5	5	5	5	5	5	5	5	5	1	33	4	1	0
1	5	5	5	5	5	5	5	5	5	5	5	1	35	3	1	0
0	4	3	5	5	5	5	5	5	5	5	5	0	60	3	2	1
0	4	3	5	5	5	5	4	5	5	5	5
0	4	2	5	5	5		5	5	5	5	5
0	4	4	5	5	4	4	4	4	4	4	4
0	4	1	4	4	4	3	5	5	5	5	5	0	56	2	4
0	4	4	5	5	5	4	5	5	5	5	5	1	42	3	1	0
0	4	5	5	5	5	5	5	5	5	5	5	0	44	5	1	0
0	4	5	5	5	4	4	5	5	5	5	5	0	55	5	1	1
0	4	3	5	5	5	5	5	5	5	5	5	1	46	3	4	1
0	4	5	5	5	5	5	5	5	5	5	5	0	41	4	1	0
1	2	4	5	5	5	5	5	5	5	5	5	1	59	5	1	1
1	2	3	5	5	5	5	4	5	5	5	4	1	77	4	6	0
1	2	5	5	5	5	5	4	5	5	5	4	0	57	2	1	1
1	2	5	5	5	5	5	5	5	5	5	5	0	47	4	1	0
1	2	2	4	5	5	5	5	5	5	5	5	1	31	4	1	0
1	2	3	5	5	5	5	5	5	5	5	5	0	52	4	1	0
1	2	1	5	5	5	5	5	5	5	5	5	0	64	4	6	1
1	2	1	5	5	5	5	5	5	5	5	5	1	53	2	1	0
1	2	3	5	5	5	5	5	5	5	5	5	1	53	2	4	0
1	2	1	4	5	5	5	5	5	5	5	5	0	33	5	1	0
1	2	2	5	5	5	5	5	5	5	5	5	1	73	5	6	1
1	2	5	5	5	5	5	4	5	4	5	4	0	64	2	6	1
1	2	1	5	5	5	5	3	5	4	5	4	1	56	5	4	1
1	2	1	5	5	5	5	5	5	5	5	5	0	69	5	6	1
1	2	2	5	5	5	5	5	5	5	5	5	0	48	3	1	1
1	2	1	5	5	5	5	5	5	5	5	5	0	52	4	4	0
1	2	5	5	5	5	5	5	5	5	5	5		50	3	1	0
1	2	5	5	5	5	4	4	5	5	5	5	1	46	3	1	0
1	2	4	5	5	5	5	5	5	5	5	5	0	47	5	1	0
1	2	5	5	5	5	5	4	5	5	5	4	0	44	5	1	1
1	2	2	5	5	5	5	4	5	5	5	4	0	68	2	6	1
1	2	5	5	5	5	5	5	5	5	5	5	1	61	4	6	1
1	2	5	5	5	5	5	5	5	5	5	5	0	43	3	1	0
1	2	5	5	5	5	5	5	5	5	5	5	0	71	4	2	1
1	2	5	5	5	5	5	4	5	5	5	5	1	65	4	6	1
1	5	4	5	2	2	4	2	5	4	5	2	0	46	2	1	0
1	5	5	4	5	5	5	5	5	5	5	5	1	43	5	1	0
1	5	5	5	5	5	5	5	5	5	5	5	1	66	4	6	0
1	5	5	5	5	5	5	5	5	5	5	5	0	63	4	6	0
1	5	5	5	5	5	5	5	5	5	5	5	1	69	3	6	1
1	5	5	5	5	5	5	5	5	5	5	5	0	47	5	1	0
1	5	1	5	5	5	4	5	5	5	5	5	0	45	5	1	0
1	5	2	5	5	5	5	5	5	5	5	5	0	30	4	1	0
1	5	5	5	3	3	5	5	5	5	5	4	0	30	5	1	0
1	5	3	3	5	5	5	5	5	5	5	5	1	61	3	6	0
1	5	5	5	5	5	5	5	5	5	5	5	0	38	4	4	1
1	5	5	3	5	5	5	3	4	5	5	3	0	32	4	1	0
1	5	5	5	5	5	5	5	5	5	5	5	0	76	2	6	1
1	5	3	5	5	5	5	5	5	5	5	5	1	33	3	1	0
1	5	1	5	5	5	5	5	5	5	5	5	0	58	5	6	1
1	5	5	5	5	5	5	5	5	5	5	5	0	52	2	1	1
1	5	5	5	5	5	5	5	5	5	5	4	1	36	2	1	0
1	5	5	5	5	5	5	5	5	5	5	5	1	46	3	1	0
1	5	1	5	4	5	5	5	5	5	5	5	0	48	5	1	0
1	5	5	5	5	5	5	5	5	5	5	5	0	56	2	1	1
1	10	3	5	5	5	4	4	4	5	5	5	1	30	5	1	0
1	10	2	4	5	5	3	4	4	4	5	4	1	32	5	1	0
1	10	3	5	5	5	5	5	5	5	5	5	0	60	4	2	1
1	10	5	5	5	5	5	5	5	5	5	5	0	69	3	6	1
1	10	3	5	5	5	5	5	5	5	5	5	1	58	5	3	1
1	10	5	5	5	5	4	5	5	5	5	5	0	66	4	6	0
1	10	5	5	5	5	5	5	5	5	5	5	0	70	3	6
1	10	5	5	5	5	5	5	5	5	5	5	0	63	4	2	1
1	10	4	5	5	5	5	5	5	5	5	5	1	55	4	1	0
1	10	4	5	5	5	5	5	5	5	5	5	0	67	4	2	1
1	2	1	5	5	5	5	5	5	5	5	5	0	55	3	4	1
1	2	5	5	5	5	5	5	5	5	5	5	0	52	4	1	1
1	2	5	5	5	5	5	5	5	5	5	5	0	59	2	6	1
1	2		5	5	5	5	5	5	5	5	5	0	42	4	4	0
1	2	2	5	5	5	4		4	4	4	5	1	61	5	6	1
1	2	5	5	5	5	5	5	5	5	5	5	0	60	5	6	1
1	2	1	5	5	5	5	5	5	5	5	5	1	45	4	1	1
1	2	5	5	5	5	5	5	5	5	5	5	0	56	5	1	0
1	2	5	5	5	5	5	5	5	5	5	5	0		4	6	1
1	2	5	4	4	5		5	5	5	5	5	0	58	3	1	0
0	6	5	5	5	5	5	5	5	5	5	5	0	29	5	4	0
0	6	4	4	4	5	4	4	4	5	4	5	1	48	3	4	1
0	6	2	5	5	5	5	5	5	5	5	5	1	53	3	1	1
0	6	5	4	1	1	3	5	1	2	5	1	0	62	2	3	0
0	6	5	5	5	5	5	5	5	5	5	5	0	81	2	6	1
0	6	5	4	5	3	5	4	5	4	5	5	1	62	3	2	0
0	6	5	5	4	5	5		4	4	5	5	0	59	5	1	0
0	6	5	4	5	5	5	1	5	5	5	5	0	56	2	1	1
0	6	5	5	5	5	5	5	5	5	5	5	0	58	3	6	1
0	6	5	5	5	5	5	5	5	5	5	5	1	54	2	1	0
1	5	4	4	5	5	5	5	5	5	5	5	1	46	5	1	1
1	5	5	5	5	5	5	5	5	5	5	5	1	43	4	1	0
1	5	5	5	5	5	5	5	5	5	5	5	0	48	5	1	0
1	5	5	5	5	5	5	5	5	5	5	5	0	61	3	6	1
0	5	5	5	5	5	5	5	5	5	5	5	1	64	3	6	1
0	5	5	5	5	5	5	5	5	5	5	5	1	69	3	6	0
0	5	5	5	2	2	2	5	5	5	5	5	0	73	4	6	1
0	5	5	5	5	4	5	5	5	5	5	5	1	72	5	6	0
0	5		5	5	5	5	5	5	5	5	5	0	50	5	1	0
0	5	1	5	5	5	5	4	4	4	4	5	1	66	4	6	1
0	5	5	5	5	5	5	5	5	5	5	5	0	59	5	1	0
0	5	5	5	5	5	5	5	5	5	5	5	0	70	4	6	1
1	5	4	4	4	5	4	4	5	5	5	4	1	67	2	6
1	5	5	5	5	5	5	5	5	5	5	5	0	40	4	1	0
1	5	5	5	5	5	5	5	5	5	5	5	0	33	5	1
1	5	4	5	4	4	4	5	5	5	5	5	1	38	5	1	0
1	5	5	5	5	5		5	5	5	5	5	0	61	2	6	1
1	5	5	5	4	5	5	4	5	5	5	5	0	39	5	1	0
1	5	3	4	5	5	4	5	4	4	5	5	0	44	3	1	1
1	5	4	5	5	5	5	4	4	5	5	5	1	37	4	4	0
1	5	4	5	5	5	5	5	5	5	5	5	0	51	4	1	1
1	5	5	5	5	5	5	5	5	5	5	5	0	46	4	1	0
1	3	5	5	5	5	5	5	5	5	5	5	0	62	2	6	1
1	3	5	5	5	5	5	5	5	5	5	5	0	64	4	6	1
1	3	5	5	5	5	5	5	5	5	5	5	0	42	4	1	0
1	3	2	5	5	5	5	5	5	5	5	5	0	41	5	1	1
1	3	1	5	5	5	5	5	5	5	5	5	0	41	5	1	0
1	3	5	5	5	5	5		5	5	5	5	0	52	2	4	1
1	3	5	5	5	5	5		5	5	5	5	0	61	3	6	1
1	3	5	5	3	5	5		5	5	5	5	1	44	4	1	0
1	3	5	5	5	5	5	5	5	5	5	5	1	68	3	6	1
1	3	5	5	5	5	5	5	5	5	5	5	0	70	2	6	1
1	5	5	4	5	4	5	4	5	5	5	5	1	49	3	1	0
1	5	1	5	5	5	5	5				5	1	66	4	6	0
1	5	5	2	4	4	3	2	4	4	5	5
1	5	2	5	5	5	5	5	5	5	5	5	0	58	3	6	1
1	5	5	5	5	5	5	5	5	5	5	5	1	67	3	6	0
1	5	1	5	5	5	5	5	4	4	5	4	1	52	5	1	0
1	5	5	5	5	5	5	5	5	5	5	5	0	58	4	6	0
1	5	1	5	5	5	5	5	5	5	5	5	1	70	2	6	1
1	5	4	4	4	4	4	4	4	4	4	4
1	5	5	5	5	5	5	5	5	5	5	5	0	45	4	1	0
1	5	1	5	5	5	5	5	5	5	5	5	0	57	3	3	1
1	5	1	5	5	5	5	5	5	5	5	5	0	66		6	1
1	5	1	5	5	5	5	5	5	5	5	5	1	53	5	1	1
1	5	1	5	5	5	5	5	5	5	5	5	0	50	4	1	0
1	5	1	4	5	5	5	5	5	5	5	5	0	45	4	1	0
1	5	1	5	5	5	5	5	5	5	5	5	1	66	4	6	1
1	5	1	4	5	5	5	5	5	5	5	5	0	65	3	6	1
1	5	1	5	5	5	5	5	5	5	5	5	1	49	3	1	0
1	5	1	5	5	4	5	5	5	5	5	5	0	38	5	1	0
1	5	2	5	5	5	5	5		5	5	5	1	60	3	1	0
1	5	1	5	5	5	5	5	5	5	5	5	0	42	4	1	0
0	8	5	5	5	5	5	5	5	5	5	5	1	60	3	1	0
0	8	1	4	4	4	4	4	4	5	4	4	1	62	4	6	1
0	8	5	4	4	5	5	5	5	5	5	5	1	58	5	1
0	8	1	5	4	4	5		4	4	5	5	1	69	2	6	0
0	8	5	5	5	5	5	5	5	5	5	5	1	67	4	6	1
0	8	3	5	5	5	5	5	5	5	5	5	0	45	3	1	1
0	8	5		5	5	5	5	5	5	5	5	1	48	4	1	1
0	8	5	5	5	5	5	5	5	5	5	5	1	54	4	1	0
0	8	1	5	4	4	3	5	5	5	5	5	0	70	2	6	1
0	8	4	5	4	4	5	4	5	5	5	4	0	32	5	3	0
1	6	1	5	5	5	5	5	5	5	5	5	1	54	3	3	1
1	6	1	5	5	5	5	5	5	5	5	5	1	43	4	1	1
1	6	2	5	5	5	5	5	4	5	5	5	0	43	3	4	0
1	6	2	4	5	5	5	5	5	5	5	5	1	49	5	1	0
1	6	1	5	5	5	5	5	5	5	5	5	0	35	5	1	0
1	6	1	5	5	5	5	5	5	5	5	5	1	67	4	6	1
1	6	1	5	5	5	5	5	5	5	5	5	0	53	4	1	0
1	6	1	5	5	5	5	5	5	5	5	5	0	60	4	6	1
1	6	1	5	5	5	5	5	5	5	5	5	0	54	4	2	1
1	6	5	5	5	5	5	5	5	5	5	5	1	62	4	3	1
0	1	1	5	5	5	5	5	5	5	5	5	0	34	5	4	0
0	1	1	5	5	5	5	5	5	5	5	5	0	63	2	6	1
0	1	5	5	5	5	5	5	4	4	5	5	1	61	2	6	1
0	1		5	4	4	4	5	5	5	4	4	1	42	4	1	0
0	1	5	5	5	5	5	4	5	5	5	5	1	63	3	6	0
0	1	3	5	5	5	5	5	5	5	5	5	1	42	5	1	1
0	1	1	5	5	5	5	5	5	5	5	5	0	60	4	6	0
0	1	1	5	5	5	5	5	5	5	5	5	1	30	5	1	1
0	1	5	5	5	5	5	5	5	5	5	5	0	67	5	6	1
0	1	5	5	5	5	5	5	5	5	5	5	1	49	5	1	1
1	8	5	5	5	5	5	5	5	5	5	5	0	32	5	1	0
1	8	5	5	5	5	5	5	5	5	5	5	1	30	4	1	0
1	8	5	5	5	5	5	5	5	5	5	5	1	48	4	1	0
1	8	3	4	5	5	5	5	5	5	5	5	0	45	2	1	0
1	8	3	5	5	5	5	5	5	5	5	5	1	37	4	1
1	8	1	5	5	5	5	5	5	5	5	5	1	53	3	1	1
1	8	5	5	5	5	5	5	5	5	5	5	0	65	4	6	0
1	8	3	5	5	5	5	5	5	5	5	5	1	54	3	1	1
1	8	5	5	5	5	5	5	5	5	5	5	0	36	5	1	0
1	8	2	4	4	5	5	5	5	5	5	5	0	49	5	1
1	8	5	4	4	5	5	5	5	5	5	5	0	52	2	1	0
1	8	1	5	5	5	5	5	5	5	5	5	1	37	3	1	0
1	8	1	5	5	5	5	5	5	5	5	5	0	53	3		1
1	8	1	5	5	5	5	5	5	5	5	5	0	50	4	1	0
1	8	3	5	5	5	5	5	5	5	5	5	1	36	3	1	1
1	8	5	5	5	5	5	5	5	5	5	5	1	70	2	6	1
1	8	5	5	5	5	5	5	5	5	5	5	1	40	3	1	1
1	8	5	5	5	5	5	5	5	5	5	5	1	55	3	1	1
1	8	5	5	5	5	5	5	5	5	5	5	0	67	2	6	1
1	8	5	5	5	5	5	5	5	5	5	5	0	68	2	6	1
1	8	4	5	5	5	5	5	5	5	5	5	1	61	2	1
1	8	5	5	5	5	5	5	5	5	5	5	0	49	4	1	0
1	8	5	5	5	5	5	5	5	5	5	5	0	30	5	1	0
1	8	5	5	5	5	5	5	5	5	5	5	1	67	2	6	1
1	8	3	5	5	5	5	5	5	5	5	5	1	51	4	1	0
1	8	1	5	5	5	5	5	5	5	5	5	0	36	5	1	0
1	8	1	5	5	5	5	5	5	5	5	5	1	59	5	1	0
1	8	1	5	5	5	5	5	5	5	5	5	0	30	4	1	0
1	8	1	5	5	5	5	5	5	5	5	5	0	42	3	1	0
1	8	5	5	5	5	5	5	5	5	5	5	0	65	4	6	0
1	3	5	5	5	5	5	5	5	5	5	5	1	69	4	6	1
1	3	5	5	5	5	5	5	5	5	5	5	1	46	3	1	0
1	3	4	5	5	5	5	5	5	5	5	5	1	64	4	6	1
1	3	5	5	5	5	5	5	5	5	5	5	0	40	2	1	0
1	3	1	4	5	5	5	5	5	5	5	5	1	69	5	6	0
1	3	5	5	5	5	5	5	5	5	5	5	0	63	4	6	0
1	3	1	4	5	5	5	5	5	5	5	5	0	67	4	6	1
0	6	5	5	5	5	5	5	5	5	5	5	1	62		6	1
0	6	5	5	5	5	5	5	5	5	5	5	0	49	4	1	1
0	6	5	5	5	5	5	5	5	5	5	5	0	69	4	6	0
0	6	5	5	5	5	5	5	5	5	5	5	0	83		6	0
0	6	5	5	5	5	5	5	5	5	5	5	1	83	4	6	0
0	6	5	5	5	5	5	5	5	5	5	5	0	63	5	6	1
0	6	5	5	5	5	5	5	5	5	5	5	0	68	4	6	0
0	6	3	5	5	5	5	5	5	4	5	5	0	33	5	1	0
0	6	5	5	5	5	5	5	5	5	5	5	0	76	2	2	0
0	6	5	5	5	5	5	5	5	5	5	5	0	45		1	0
1	2	5	5	5	5	5	5	5	5	5	5	0	53	4	1	0
1	2	5	5	5	5	5	5	5	5	5	5	0	76	4	6	1
1	2	5	5	5	5	5	5	5	5	5	5	0	84	5	6	1
1	2	5	5	5	5	5	5	5	5	5	5	0	52	4	4	1
1	2	3	4	4	4	4	3	4	4	4	4	1	77	3	6	1
1	2	5	5	5	5	4	5	5	5	5	5	1	62	4	6	1
1	2	5	5	5	5	5	4	5	4	5	4	0	65	5	6	0
1	2	4	5	5	5	5	5	5	5	5	5	1	74	3	6
1	2	5	5	5	5	5	4	5	5	5	5	0	75	4	6	0
1	2	4	5	5	5	5	5	5	5		5	1	74	3	6	1
1	5	4	5	5	5	5	5	5	5	5	5	1	45	4	1	0
1	5	3	5	5	5	5	5	5	5	5	5	0	52	3	1	1
1	5	5	5	5	5	5	5	5	5	5	5	0	32	5	1	0
1	5	5	5	5	5	5	5	5	5	5	5	0	59	4	1	1
1	5	4	5	5	5	5	5	5	5	5	5	0	62	3	1	1
1	5	5	5	5	5	5	5	5	5	5	5	1	39	4	1	0
1	5	5	5	5	5	5	5	5	5	5	5	0	41	4	4	0
1	5	5	5	5	5	5	5	5	5	5	5	0	71	2	6	1
1	5	5	5	5	5	5	5	5	5	5	5	1	72	4	6	1
1	5	3	4	5	4	5	5	5	4	5	5	0	35	5	4	0
0	5	5	5	5	5	5	4	4	5	4	4	0	32	5	1	1
0	5	3	5	5	5	4	4	5	5	4	5	1	45	2	1	1
0	5	3	5	5	5	5	5	5	5	5	5	0	30	3	1	1
0	5	4	5	5	5	4	5	4	4	5	5	0	65	4	2	0
0	5	5	5	5	4	4	4	4	4	4	4	1	43	4	1	1
0	5	4	4	5	5	4	5	5	5	4	4	0	53	3	3	0
0	5	4	4	4	4	5	4	4	4	5	5	0	49	4	1	0
0	5	4	4	4	5	4	5	5	4	4	4	1	51	5	1	1
0	5	5	5	5	4	5	5	4	5	5	5	0	38	4	1	1
0	5	4	5	4	4	4	4	4	4	4	4	1	58	5	1	1
1	5	3	3	3	3	3	3	3	3	3	3	0	35	4	1	0
1	5	5	5	4	4	5	5	5	5	5	5	1	55	5	4	1
1	5	3	2	4	5	5	5	4	5	5	4	0	43	4	1	1
1	5	4	2	5	5	5	4	1	5	3	5	0	63	5	6	0
1	5	5	4	5	5	4	5	5	5	4	5	1	55	4	1	0
1	5	4	3	4	5	5	4	3	5	4	4	0	50	5	1	1
1	5	2	2	5	5	5	5	5	5	5	5	0	65	2	6	1
1	5	5	5	5	5	5	5	5	4		5	0	64	4	6	1
1	5	4	5	5	5	5	4	4	4	4	4	1	37	5	4	0
1	5	5	5	5	4	5		5	4	5	5	1	72		6	0
1	5	3	4	4	4	4	3	3	3	3	4	1	33	4	1	0
1	5	3	4	5	5	5	5	4	5	4	5	1	33	4	1	0
1	5	1	5	5	5	5	5	5	5	5	5	1	40	2	1	0
1	5	4	3	4	5	5	4	5	5	4	4	0	44	5	1	0
1	5	5	5	5	5	5	5	5	5	5	5	1	46	5	1	0
1	5	4	4	5	5	4	4	4	5	5	5	0	40	5	1	1
1	5	4	4	4	4	5	5	5	5	5	5	0	67	3	6	0
1	5	4	5	5	5	5	5	5	5	5	5	0	75	5	6	1
1	5	5	5	5	4	4	5	5	5	5	5	0	42	5	1	1
1	5	1	5	5	5	5		5	5	5	5	0	42	5	1	0
0	6	3	5	5	5	5	5	5	5	5	5	0	41	5	1	0
0	6	1	5	5	5	5	5	5	5	5	5	0	47	2	4	0
0	6	1	5	5	5	5	5	5	5	5	5	1	33	4	1	0
0	6	1	5	5	5	5	5	5	5	5	5	0	49	4	2	0
0	6	5	5	5	5	5	5	5	5	5	5	1	81	2	6	1
0	6	5	5	5	5	5	5	5	5	5	5	0	78	2	6	1
0	6	2	5	5	5	5	4	5	4	5	5	1	75	3	6	1
0	6	1	5	5	5	4	5	5	5	5	5	1	55	3	1	1
0	6	2	4	4	5	5	5	5	5	5	5	1	36	4	1	0
1	8	5	5	5	5	5	5	5	5	5	5	0	56	2	1	1
1	8	1	5	5	5	5	5	5	5	5	5	0	55	5	1	0
1	8	1	5	5	5	5	5	5	5	5	5	1	69	3	6	1
1	8	5	5	5	5	5	5	5	5	5	5	1	46	4	1	1
1	8	1	5	5	5	5	5	5	5	5	5	1	34	4	1	0
1	8	1	5	5	5	5	5	5	5	5	5	1	31	5	1	0
1	8	5	5	5	5	5	5	5	5	5	5	0	52	2	1	0
1	8	5	5	5	5	5	5	5	5	5	5	1	53	4	1	1
1	8	5	4	5	5	5	5	5	4	5	5	0	54	3	1	0
1	8	3	4	5	5	4	3	4	4	4	4	0	38	5	1	0
1	8	1	5	5	5	5	5	5	5	5	5	1	65	3	6	0
1	8	1	4	5	5	5	5	5	5	5	5	0	39	2	1	0
1	8	5	4	5	5	5	5	5	5	5	5	0	45	4	1	1
1	8	5	5	5	5	5	5	5	5	5	5	1	67	4	6	1
1	8	5	5	5	5	5	5	5	5	5	5	1	51	5	1	0
1	8	5	5	5	5	5	5	5	5	5	5	1	54	3	1	0
1	8	5	5	5	5	5	5	5	5	5	5	0	30	5	1	0
1	8	5	5	5	5	4	5	5	5	5	5	0	57	4	1	0
1	8	5	4	4	5	4	5	5	5	5	5	0	35	3	1	0
1	8	4	4	5	4	5	4	3	3	5	5	0	44	5	1	0
1	8		5	5	5	5	5	5	5	5	5	0	62	4	6	1
1	8	4	5	5	5	5	5	5	5	5	5	1	62	5	1	1
1	8		5	5	5	5	5	5	5	5	5	0	57	4	1	0
1	8	5	5	5	5	5	5	5	5	5	5	1	66	3	6	1
1	8	5	5	5	5	5	5	5	5	5	5	0	66	3	6	0
1	8	5	5	5	5	5	5	5	5	5	5	1	58	3	1	0
1	8	5	5	5	5	5	5	5	5	5	5	0	35	5	1	0
1	8	5	5	5	5	5	5	5	5	5	5	0	62	4	6	1
1	8	4	5	5	4	5	4	5	5	5	5
1	8	5	5	5	5	5	4				5	1	68	2	6	1
1	8	5	5	5	5	5	5	4	5	5	5	1	74	4	6	0
1	8	1	5	5	5	5	5	5	5	5	5	0	62	4	6	0
1	8	3	5	5	5	5	5	5	5	5	5	1	46	5	1	0
1	8	1	5	5	5	5	5	5	5	5	5	1	60	4	4	0
1	8	5	5	5	5	5	5	5	5	5	5	0	58	4	4	1
1	8	5	5	5	5	5	5	5	5	5	5	0	31	4	1	0
1	8	5	5	5	5	5	5	5	5	5	5	0	31	5	1	0
1	8	5	4	4	4	4	5	4	5	5	5	0	83	1	6	1
1	8	1	3	4	5	5	5	5	5	5	5	1	41	4	1	0
1	8	4	4	4	4	4	4	4	4	4	4	1	49	4	1	0
1	8	4	5	5	5	5	4	4	4	4	5	0	67	4	6	1
1	8	4	5	5	5	5	5	5	5	5	5	1	67	1	6	1
1	8	3	5	5	5	5	5	5	5	5	5	0	53	2	1	0
1	8	5	5	5	5	5	5	5	5	5	5	0	31	5	1	0
1	8	5	5	5	5	5	5	5	5	5	5	1	51	3	1	0
1	8	5	5	5	5	5	5	5	5	5	5	1	58	3	1	0
1	8	5	5	5	5	5	5	5	5	5	5	1	53	3	1	1
1	8	5	5	5	5	5	5	5	5	5	5	1	52	3	1	1
1	8	5	5	5	5	5	5	5	5	5	5	1	39	2	1	1
1	8	4	4	4	4	4	4	4	4	4	4	1	31	5	1	0
1	8	4	5	4	5	5	5	5	5	5	5	0	38	4	1	0
1	7	1	5	5	5	5	5	5	5	5	5	0	51	5	1	0
1	7	1	5	5	5	5	5	5	5	5	5	1	45	2	1	0
1	7	1	5	5	5	5	5	5	5	5	5	0	55	4	1	1
1	7	5	5	5	5	5	5	5	5	5	5	0	63	4	6	0
1	7	5	5	5	5	5	5	5	5	5	5	1	50	5	1	1
1	7	5	5	5	5	5	5	5	5	5	5	1	56	5	4	0
1	7	5	5	5	5	5	5	5	5	5	5	0	56	4	4	0
1	7	5	5	5	5	5	5	5	5	5	5	1	74	2	6	1
1	7	5	5	5	5	5	5	5	5	5	5	0	48	4	1	0
1	7	1	4	5	5	5	5	5	5	5	5	0	62	4	3	0
1	9	4	5	5	5	5	5	5	5	5	5	1	61	2	2	1
1	9	5	5	5	5	5	5	5	5	5	5	0	71	3	2
1	9	5	5	5	5	5	5	5	5	5	5	1	48	4	1
1	9	5	5	5	5	5	5	5	5	5	5	0	43	5	1	0
1	9	5	5	5	5	5	5	5	5	5	5	0	68	4	2
1	9	5	5	5	5	5	5	5	5	5	5	0	34	5	4	0
1	9	5	5	5	5	5	5	5	5	5	5	1	54	4	1	1
1	9	4	4	4	5	5	5	5	5	5	5	1	55	3	4	0
1	9	5	5	4	4	5	5	5	5	5	5	1	45	5	4
1	9	4	4	4	5	5	5	4	4	4	5	1	72	1	6
1	9	5	5	5	5	5	5	5	5	5	5	0	50	4	1	1
1	9	5	5	5	5	5	5	5	5	5	5	0	34	5		0
1	9	5	5	5	5	5	5	5	5	5	5	0	58	2	1	0
1	9	5	5	5	5	5	5	5	5	5	5	1	68	3	2
1	9	5	5	5	5	5	5	5	5	5	5	1	51	4	1	0
1	9	5	5	5	5	5	5	5	5	5	5	0	47	5	1
1	9	4	4	5	5	5	5	5	5	5	5	0	61	1	2	1
1	9	4	5	5	4	5	5	4	5	5	5	0	57	4	1	1
1	9	5	5	5	4	4	5	5	4	4	5	1	74	3	2	1
1	2	1	5	5	5	5	5	5	5	5	5	1	46	4	1	0
1	2	4	5	5	5	5	5	5	5	5	5	1	32	2	4	1
1	2	1	5	5	5	5	5	5	5	5	5	0	42	5	1	0
1	2	1	5	5	5	5	5	5	5	5	5	0	53	4	1	1
1	2	5	5	5	5	5	5	5	5	5	5	0	61	5	1	1
1	2	5	5	5	5	5	5	5	5	5	5	0	70	2	6	1
1	2	4	4	5	5	5	5	5	5	5	5	1	75	5	6	1
1	2	5	5	4	4	4	5	4	4	4	4	0	42	4	1	0
1	2	5	5	5	4	5	5	5	5	5	5	0	67	3	6	1
1	2	5	5	4	5	5	5	5	5	5	5	1	63	3	6	0
1	10	4	5	5	5	5	5	5	5	5	5	0	57	3	1	0
1	10	1	5	5	5	5	5	5	5	5	5	0	53	4	1	0
1	10	5	5	5	5	5	5	5	5	5	5	0	58	2	2	1
1	10	5	5	5	5	5	5	5	5	5	5	1	57	4	1	0
1	10	5	5	5	5	5	5	5	5	5	5	0	55	4	1	1
1	10	5	5	5	5	5	5	5	5	5	5	1	53	4	6	1
1	10	5	5	5	5	5	5	5	5	5	5	1	41	2	6	1
1	10	5	5	5	5	5	5	5	5	5	5	1	77	4	6	0
1	10	4	5	4	4	5	4	5	4	5	5	1	53	5	1
1	10	3		4	4	3	4	4	4	5	5	1	58	3	3	0
1	10	5	5	5	5	5	4	5	5	5	5	0	52	4	4	1
1	10	1	4	5	5	3	5	5	5	5	5	1	49	3	4	0
1	10	2	4	5	5	5	5	5	5	5	5	0	43	5	1	1
1	10	5	4	5	5	5	4	4	5	5	5	1	66	2	6	1
1	10	5	5	5	5	5	5	4	5	5	5	1	80	4	6	1
1	10	5	4	5	3	5	4	5	4	5	5	1	49	5	1	1
1	10	4	4	4	4	5	4	5	5	5	5	0	67	2
1	10	4	5	5	5	5	5	5	5	4	4	0	75	2	6
1	10	5	5	5	5	5	4	5	5	5	5	0	66	4	6	0
1	10	4	5	5	4	5	5	5	5	5	5	0	68	4		1
0	6	2	5	5	5	5	5	5	5	5	5	1	52	2	1	1
0	6	5	5	5	5	5	5	5	5	5	5	1	50	2	1	0
0	6	5	5	5	5	5	5	5	5	5	5	0	56	2	4	0
0	6	4	4	4	4	4	4	5	5	4	5	0	33	5	1	0
0	6	3	4	4	4	5	4	4	5	4	5	0	44	2	1	0
0	6	2	4	4	4	4	3	4	4	4	4	1	66	4	3	1
0	6	4	4	5	5	5	5	5	5	5	5	0	58	4	3
0	6	3	4	3	5	5	4	4	4	5	5	0	47	3	1	0
0	6	3	4	5	5	5	5	5	5	5	5	1	3	3	4	4
0	6	2	2	4	4	4	4	4	4	4	5	1	51	2	1	1
1	9	4	5	5	5	5	5	5	5	5	5	1	37	3	1	1
1	9	5	5	5	5	5	5	5	5	5	5	0	72	2	6	1
1	9	5	5	5	5	5	5	5	5	5	5	1	40	4	1	0
1	9	5	5	5	5	5	5	5	5	5	5	0	50	5	1	0
1	9	5	5	5	5	5	5	5	5	5	5	0	31	4	1	0
1	9	5	5	5	5	5	5	5	5	5	5	1	57	4	1	0
1	9	5	5	5	5	5	5	5	5	5	5	1	42	4	1	1
1	9	4	4	5	5	5	5	5	5	5	5	0	62	4	6	1
1	9	4	4	5	5	5	5	5	5	5	5	0	33	5	1	0
1	9	5	4	4	5	5	5	5	5	5	5	0	59	5	1	1
1	9	4	5	5	5	5	5	5	5	5	5	1	52	4	1	1
1	9	4	5	5	5	5	5	5	5	5	5	1	77	3	6	1
1	9	5	5	5	5	5	5	5	5	5	5	1	69	2	6	1
1	9	5	5	5	5	5	5	5	5	5	5	1	47	5	1	1
1	9	5	5	5	5	5	5	5	5	5	5	0	42	4	1	1
1	9	5	5	5	5	5	5	5	5	5	5	0	49	4	1	0
1	9	5	5	5	5	5	5	5	5	5	5	1	58	5	1	1
1	9	5	5	5	5	5	5	5	5	5	5	0	37	5	1	0
1	9	5	5	5	5	5	5	5	5	5	5		33	5	1	0
1	9	4	4	5	5	5	5	5	5	5	5	0	66	2	6	1
1	3	1	5	5	5	5	5	5	5	5	5	1	68	5	6	1
1	3	1	5	5	5	5	5	5	5	5	5	0	51	4	1	0
1	3	1	4	5	5	4	5	5	5	5	5	0	45	5	1	0
1	3	2	4	4	4	4	4	4	4	4	4	1	73	3	6	1
1	3	1	5	4	5	5	4	4	4	4	5	0	56	5	4	0
1	1	5	5	5	5	5	5	5	5	5	5	0	65	3	6	1
1	1	5	5	5	5	5	5	5	5	5	5	0	68	4	6	0
1	5	5	5	5	5	5	5	5	5	5	5	1	69	5	6	1
1	5	5	5	5	5	5	5	5	5	5	5	0	41	2	1	1
1	5	1	5	5	5	5	5	5	5	5	5	0		3	6	1
0	7	5	5	5	5	5	5	5	5	5	5	1	56	3	1	1
0	7	5	5	5	5	5	5	5	5	5	5	0	30	4	1	0
0	7	5	5	5	5	5	5	5	5	5	5	0	51	4	1	1
0	7	5	5	5	5	5	5	5	5	5	5	0	49	5	1	0
0	7	5	5	5	5	5	5	5	5	5	5	0	50	4	1	0
0	7	4	4	4	4	4	4	4	4	4	4	1	54	4	4	1
0	7	4	4	4	4	4	5	5	5	5	5	1	63	4	6	1
0	7	4	4	5	5	5	5	5	5	5	5	1	41	5	1	1
0	7	4	5	5	5	4	5	5	5	5	5	1	66	3	6	1
0	7	5	4	5	5	5	5	5	5	5	5	0	75	1	6	1
0	6	4	5	5	5	5	5	5	5	5	5	1	54	3	1	1
0	6	5	5	5	5	5	5	5	5	5	5	0	63	4	6	1
0	6	5	5	5	5	5	5	5	5	5	5	0	56	3	1	0
0	6	5	5	5	5	5	5	5	5	5	5	0	37	5	1	0
0	6	5	5	5	5	5	5	5	5	5	5	1	52	3	2	0
0	6	5	5	5	5	5	5	5	5	5	5	1	68	3	6	0
0	6	5	5	5	5	5	5	5	5	5	5	0	34	5	1	0
0	6	5	5	5	5	5	5	5	5	5	5	1	58	4	6	1
0	6	4	5	4	4	4	3	5	4	5	4	0	50	3	1	0
0	6	5	5	5	5	5	5	5	4	5	5	0	52	4	1	1
0	7	5	5	5	5	5	5	5	5	5	5	0	47	5	1	0
0	7	4	4	5	4	5	5	5	5	5	5	1	46	3	1	1
0	7	5	5	5	5	5	5	5	5	5	5	1	39	5	1	0
0	7	5	5	5	5	5	5	5	5	5	5	0	40	4	1	0
0	7	4	4	4	4	4	4	4	4	4	4	1	65	3	6	1
0	7	4	5	5	5	5	5	5	5	5	5	0	34	5	1	0
0	7	4	3	4	5	4	5	5	5	5	5	0	58	3	4	1
0	7	4	4	5	5	5	5	5	5	5	5	1	54	4	1	1
0	7	4	5	5	5	5	5	5	5	5	5	1	40	4	1	0
0	7	5	5	5	5	5	5	5	5	5	5	1	43	5	1	0
1	1	2	5	5	5	4	5	4	4	5	5	0	42	2	1	0
1	1	4	5	5	4	5	5	5	4	5	5	0	69	2	6	1
1	1	3	4	5	5	5	5	3	4	5	5	1	72	2	6	1
1	1	4	5	4	4	5	5	4	4	4	4	1	75	5		1
1	1	4	5	4	5	5	5	5	5	5	5	0	72	2	6	1
1	1	2	4	5	5	5	5	4	5	5	5	1	70	3	6	1
1	1	3	4	5	5	4	5	4	5	4	5	0	67	5	6	1
1	1	3	5	5	4	5	5	4	5	5	5	0	47	4	1	1
1	1	2	5	4	4	5	5	4	5	5	5	0	61	5	6	1
1	1	4	4	5	4	3	4	4	4	5	5	1	66	2	6
1	1	4	5	4	4	5	4	5	5	5	4	1	65	3	6	1
1	1	3	5	5	4	5	4	5	4	4	5	1	48	4	1	0
1	1	4	5	5	4	3	4	4	4	4	5	0	63	2	6	1
1	1	4	5	5	5	5	5	5	5	5	5	1	56	5	1	1
1	1	3	4	4	4	5	5	4	5	5	5	0	55	4	1	1
1	1	2	5	5	5	5	5	5	5	5	5	0	39	4	1	0
1	1	3	5	5	5	5	5	5	5	5	5	0	45	2	1	0
1	1	3	5	5	5	4	5	5	4	5	5	0	70	3	3	1
1	1	2	5	5	5	4	4	5	5	5	5	1	49	2	1	1
1	1	2	5	5	5	4	5	5	5	4	5	0	61	2	4	1
1	1	1	5	5	5	5	5	5	4	5	5	0	51	2	1	0
1	5	5	5	5	5	5	5	4	5	5	5	0	51	4	1
1	5	5	4	5	5	5	5	5	5	5	5	0	65	2	6	1
1	5	5	5	5	5	5	5	5	5	5	5	1	34	2	1	0
1	5	5	5	5	5	5	5	5	5	5	5	1	31	4	1	0
1	5	3	3	4	4	5	5	5	5	5	5	0	56	5	3	1
1	5	5	5	5	5	5	5	5	5	5	5	1	60	5	1	0
1	5	4	3	5	5	5	5	5	5	5	5	0	46	2	1	1
1	5	3	5	5	5	5	5	5	5	5	5	1	30	2	1	0
1	5	3	3	5	5	5	5	5	5	5	5	0	34	4	1	0
1	5	3	3	4	4	4	2	4	4	5	5	1	56	5	1	1
1	4	4	5	5	5	5	5	5	5	5	5	0	66	5	2	1
1	4	2		4	5	5	5	5	5	5	5	0	48	5	3	0
1	4	4	5	5	5	5	5	5	5	5	5	0	42	4	1	0
1	4	1	5	5	5	5	5	5	5	5	5	0	40	2	1	1
1	4	5	5	5	5	5	5	5	5	5	5	0	51	2	1	0
1	4	1	5	5	5	5	5	5	5	5	5	1	65	5	6	0
1	4	1	5	5	5	5	5	5	5	5	5	1	70	1	6	1
1	4	1	5	5	5	5	5	5	5	5	5	0	51	4	1	0
1	4	1	5	5	5	5	5	5	5	5	5	1	41	4	1	0
1	5	1	5	5	5	5	5	5	5	5	5	1	63	3	6	1
0	6	5	5	5	5	5	5	5	5	5	5	0	49	2	1	1
0	6	5	5	5	5	5	5	5	5	5	5	0	30	5	1	0
0	6	5	4	4	4	4	5	5	5	5	5	1	31	4	1	0
0	6	4	4	4	4	4	4	4	4	4	4	0	52	2	2	1
0	6	4	3	3	3	2	4	5	4	4	4	1	37	4	1	1
0	6	5	5	4	4	4	4	5	5	5	5	1	53	3	1	1
0	6	3	4	4	4	4	4	5	5	5	4	0	58	3	3	0
0	6	5	5	5	5	5	5	5	5	5	5	1	54	2	1	1
0	6	5	5	5	5	5	5	5	5	5	5	1	70	5	6	0
0	6	5	5	4	5	5	5	5	5	5	5	1	61	4	1	0
1	8	5	5	5	5	5	5	5	5	5	5	0	61	3	6	0
1	8	5	5	5	5	5	5	5	5	5	5	1	54	2	1	1
1	8	5	5	5	5	5	5	5	5	5	5	0	39	2	1	1
1	8	5	5	5	5	5	5	5	5	5	5	1	35	4	1	0
1	8	3	5	5	5	5	5	5	5	5	5	1	23	2	2	0
1	8	5	5	5	5	5	5	5	5	5	5	0	43	6	1	0
1	8	5	5	5	5	5	5	5	5	5	5	1	43	1	1	0
1	8	1	5	5	5	5	5	5	5	5	5	0	35	2	1	0
1	8		5	5	5	5	5	5	5	5	5	1	55	5	2	1
1	8	5	5	5	5	5	5	5	5	5	5	1	39	2	1	1
1	5	5	5	5	5	5	5	5	5	5	5	0	50	4	1	1
0	7	5	5	5	5	4	5	5	5	5	5	1	47	2	1	0
0	7	5	4	4	5	5	5	4	5	5	5	0	49	2	1	1
0	7	5	5	5	5	5	5	5	5	5	5	1	63	5	6	0
0	7	5	4	5	5	4	5	5	5	5	5	1	57	5	5	0
0	7	4	5	5	5	5	5	5	5	5	5	0	53	3	5	0
0	7	2	5	5	5	5	5	5	5	5	5	0	71	2	6	1
0	7	5	5	5	5	5	5	5	5	5	5	0	61	2	1	1
0	7	4	5	4	5	4	4	5	5	5	5	0	58	4	1	1
0	7	5	5	5	5	5	5	5	5	5	5	0	51	4	1	1
0	7	5	4	5	4	5	5	4	5	5	5	1	56	4	1	1
1	7	1	5	5	5	5	5	5	5	5	5	0	43	2	3	0
1	7	1	5	5	5	4	5	5	5	5	5	1	63	5	6	1
1	7	1	5	5	5	5	5	5	5	5	5	0	66	1	2	1
1	7	1	5	5	5	5	5	5	5	5	5	0	50	2	1	1
1	7	1	5	5	5	5	5	5	5	5	5	1	52	5	1	1
1	7	4	4	5	5	4	5	5	4	5	4	0	56	3	3	1
1	7	5	5	5	5	5	5	5	5	5	5	0	55	2	1	0
1	7	5	5	5	5	5	5	5	5	5	5	0	56	2	1	0
1	7	1	5	5	5	5	5	5	5	5	5	1	62	5	6	1
1	7	1	5	5	5	5	5	5	5	5	5	1	59	5	6	0
1	2	5	5	5	5	5	5	5	5	5	5	0	48	5	2	1
1	2	4	5	5	5	4	5	5	4	5	5	0	36	4	1	0
1	2	5	5	5	5	5	5	5	5	5	5	0	43	4	1	0
1	2	5	5	5	5	5	5	5	5	5	5	1	64	5	2	1
1	2	5	5	5	5	5	5	5	5	5	5	1	58	4	1	0
1	2	3	4	3	4	4	4	5	4	4	5	0	35	2	1	1
1	2	3	5	5	5	5	5	5	5	5	5	1	41	5	1	0
0	7	5	5	5	5	5	5	5	5	5	5	0	63	2	6	1
0	7	5	5	5	5	5	5	5	5	5	5	0	72	5	6	0
0	7	5	4	4	5	5	4	4	5	5	5	0	65	5	6	1
0	7	5	4	5	4	5	5	5	4	5	5	1	74	5	6	1
0	7	5	5	5	5	5	5	5	5	5	5	0	75	3	2	0
0	7	5	5	5	5	5	5	5	5	5	5	0	73	3	6	0
0	7	5	5	5	5	5	5	5	5	5	5	0	68	4	6	0
0	7	5	5	5	5	5	5	5	5	5	5	0	49	3	2	0
0	7	5	5	5	5	5	5	5	5	5	5	0	60	5	6	1
0	7	5	5	5	5	5	5	5	5	5	5	0	46	5	1	0
0	2	5	5	5	5	5	5	5	5	5	5	0	61	2	6	1
0	2	5	5	5		5			5	5		0	68	4	3	1
0	2	3	3	3	2	3	4	3	5	5	4	1	59	3	1	1
0	2	4	4	5	4	4	3	5	5	5	4	1	62	3		0
0	2	1	5	5	5	5	5	5	5	5	5	0	64	3	6	1
0	2	5	5	5	5	5	5	5	5	5	5	1	66	5	6	0
0	2	3	4	5	4	5	4	5		4	5	1	60	2	6	1
0	2	3	5	4	4	4	4	4	4	4	4	1	65	2	6	1
0	2	3	4	5	5	4	5	4	5	4	4	0	66	3	6	1
0	2	1	5	5	5	5	5	5	5	5	5	1	62	4	6	1
1	3			5	5	5		5		5		0	67	2	6	1
1	3	5	5	5	5	5	5	5	5	5	5	1	73	2	6	1
1	3	5	5	5	5	5	5	5	5	5	5	0	73	2	6	0
1	3	5	4	4	5	4	5	5	5	5	5	0	62	3	6	1
1	3	5	5	5	5	5	5	5	5	5	5	1	71	3	6	1
1	3	5	5	5	5	5	5	5	5	5	5	1	65	5	6	0
1	3	5	5	5	5	5	5	5	5	5	5	0	59	2	6	0
1	3		4	5	5	5		5		5	5	1	78	2	6	1
1	3	5	5	5	5	5	5	5	5	5	5	0	35	2	1	0
1	3			5	4	5	5	5	5	5	5	0	49	2	1	0
1	8	1	5	5	5	5	5	4	4	5	5	0	64	2	6	0
1	8	3	5	5	5	5	5	5	5	5	5	0	70	2	6	0
1	8	5	5	5	5	5	5	5	5	5	5	0	67	4	6	0
1	8	5	2	3	4	5	5	5	5	5	5	1	60	2	6	1
1	8	5	5	5	5	5	5	5	5	5	5	0	58	2	6	1
1	8	5	5	5	5	5	5	5	5	5	5	0	65	5	6	1
1	8	4	4	4	4	4	4	4	4	4	4	1	61	2	6	0
1	8	3	5	5	5	5	5	4	5	5	5	1	54	2	1	1
1	8	5	5	5	5	5	5	5	5	5	5	0	84	3	6
1	8	5	5	5	5	5	5	5	5	5	5	1	57	5	6	1
0	6	4	5	4	4	4	5	5	5	5	5	0	55	2	1	0
0	6	5	5	5	5	5	5	5	5	5	5	1	51	5	1	0
0	3	5	5	5	5	5	5	5	5	5	5	1	48	3	1	0
0	3	5	5	5	5	5	5	5	5	5	5	0	52	2	4	1
0	3	5	5	5	5	5	5	5	5	5	5	0	72	3	6
0	3	5	5	5	5	5	5	5	5	5	5	0	59	3	6	0
0	3	5	5	5	5	5	5	5	5	5	5	1	34	3	1	0
0	3	5	5	5	5	5	5	5	5	5	5	1	80	3	6	1
0	3	5	4	5	4	5	5	5	5	5	5	0	75		6	0
0	3	2	4	4	4	4	4	4	4	4	4	1	54	3	1	0
0	3	4	4	4	4	4	5	5	5	5	5	0	71	4	6	1
0	3	2	1	1	2	1	2	2	5	5	2	0	55	3	1	1
1	1	5	5	5	5	5	5	5	5	5	5	0	64	2		0
1	5	5	5	5	5	5	5	5	5	5	5	1	63	2	6	1
1	5	5	5	5	5	5	5	5	5	5	5	0	30	4	1	0
1	5	5	5	5	5	5	5	5	5	5	5	1	63	3	1	0
1	5	5	5	5	5	5	5	5	5	5	5	1	54	3	1	0
1	5	4	5	5	5	5	5	5	5	5	5	0	30	2	1	0
1	5	5	4	5	5	5		5				1	61	2	6	1
1	5	5	5	5	5	5	4	4	4	4	5	0	54	3	1
1	5	1	5	5	5	5	5	5	5	5	5	0	37	4	1	0
1	5	4	5	5	5	5	5	5	5	5	5	1	43	3	5
1	5	5	5	5	5	5	4	5	5	5	5	1	43	5	1	0
1	5	5	5	5	5	5	5	5	5	5	5	0	73	3	6	1
1	5	5	5	5	5	5	5	5	5	5	5	0	31	2	3	1
1	5	4	3	5	5	5	4	4	5	5	5	0	63	2	6	1
1	5	4	5	5	5	5	5	5	5	5	5	1	39	4	1	1
1	5	1	5	5	5	5	5	5	5	5	5	1	64	4	6	0
1	5	5	4	4	4	5	4	4	4	5	4	0	39	4	1	0
1	5	1	5	5	5	5	5	5	5	5	5	0	45	4	1	1
1	5	5	5	5	5	5	5	5	5	5	4	1	40	2	1	0
1	5	1	5	5	5	5	5	5	5	5	5	1	62	4	1	0
1	3	5	5	5	5	5	5	5	5	5	5	1	67	5	6	1
1	3	5	5	5	5	5	5	5	5	5	5	1	65	4	1	0
1	3	5	5	5	5	5	5	5	5	5	5	1	57	4	1	1
1	3	5	5	5	5	5	5	5	5	5	5	0	66	3	6	0
1	3	3	5	5	5	5	4	5	5	5	5	0	49	4	1	0
1	3	5	5	5	5	5	5	5	5	5	5	0	64	5	6
1	3	5	5	5	5	5	5	5	5	5	5	0	68	2	6	0
1	3	5	5	5	5	5	5	5	5	5	5	0	65	2	6	0
1	3		5	5	5	5					5					0
1	3	5	5	5	5	5	5	5	5	5	5	0	73	3	6	1
0	6	5	5	5	5	5	5	5	5	5	5	0	53	4	4	0
0	6	5	5	5	5	5	5	5	5	5	5	0	61	3	6	0
0	6	5	5	5	5	5	5	5	5	5	5	1	56	4	1	1
0	6	5	5	5	5	5	5	5	5	5	5	1	56	4	6	1
0	6	5	5	5	5	5	5	5	5	5	5	0	54	4	6	1
0	6	5	5	5	5	5	5	5	5	5	5	0	60	3	6	1
0	6	5	5	5	5	5	5	5	5	5	5	1	53	4	1	0
0	6	4	5	5	5	5	5	5	5	5	5	0	59	3	6	1
0	6	4	5	5	5	5	5	5	5	5	5	0	40	3	1	0
0	6	5	5	5	5	5	4	4	5	5	5	0	74	5	6	0
1	2	5	5	5	5	5	5	5	5	5	5	1	65	4	6	0
1	2	5	5	5	5	5	5	5	5	5	5	0	65	3	6	0
1	2	5	5	5	5	5	5	5	5	5	5	1	61	5	6	1
1	2	5	5	5	5	5	5	5	5	5	5	0	40	4	1	0
1	2	5	5	5	5	5	5	5	5	5	5	0	65	2	6	0
1	2	5	5	5	5	5	5	5	5	5	5	0	65	2	6	0
1	2	5	5	5	5	5	5	5	4	5	5	0	56	5	1	0
1	2	1	4	5	5	5	5	5	4	5	4	0	64	4	6
1	2	1	5	5	5	5	5	5	3	5	5	0	44	4	1	0
1	2	5	5	4	5	4	5	5	5	5	5	1	86	4	6	1
1	7	5	5	5	5	5	5	5	5	5	5	1	72	3	6	1
1	7	5	5	5	5	5	5	5	5	5	5	0	66	5	6	1
1	7	5	5	5	5	5	5	5	5	5	5	0	39	4	1	0
1	7	5	5	5	5	5	5	5	5	5	5	1	47	5	1	1
1	7	5	5	5	5	5	5	5	5	5	5	1	50	3	2	1
1	7	5	5	5	5	5	5	5	5	5	5	0	64	5	6	1
1	7	5	5	5	5		4			5	5	1	53	4	1
1	7	3	4	4	4	4	4	4	4	4	4	0	63	5	6	1
1	7	4	5	5	5	5	5	5	5	5	5	0	44	5	6	1
1	7	3	5	5	5	5	5	5	5	5	5	0	47	2	1	0
1	7	5	5	5	5	5	5	5	5	5	5	0	52	5	5	1
1	7	5	5	5	5	5	5	5	5	5	5	0	70	3	6	0
1	7	5	5	5	5	5	5	5	5	5	5	0	63	3	6	0
1	7	2	5	5	5	5	5	5	5	5	5	1	42	2	1	0
1	7	3	5	5	5	5	5	5	5	5	5	0	58	4	1	0
1	7	5	5	5	5	4	5	5	5	5	5	0	42	2	1	0
1	7	5	5	5	5	4	5	5	5	5	5	1	38	2	1	0
1	7		5	5	5	5						0	63	3	6	1
1	7	5	4	5	5	5	4	5	4	5	4	0	60	5	6	1
1	7	3	3	3	3	3	3	3	3	3	3	1	34	5	1	0
0	6	5	5	5	5	5	5	5	5	5	5	1	36	4	1	0
0	6	5	5	5	5	5	5	5	5	5	5	0	50	4	1	1
0	6	5	5	5	5	5	5	5	5	5	5	0	51	4	1	1
0	6	2	5	5	5	5	5	5	5	5	5	0	48	3	1	1
0	6	5	5	5	4	4	4	4	4	4	4	0	50	4	1	0
0	6	1	4	4	4	4	4	4	4	5	5	0	52	5	1	1
0	6	4	5	5	5	5	5	5	5	5	5	1	59	3	4	1
0	6	4	3	4	4	4	3	4	4	4	4	1	64	3	6	0
0	6	4	5	4	5		4	5	5	5	5	0	46	2	4	1
0	6	1	5	5	5	5	5	5	5	5	5	1	59	2	6	0
1	1	5	5	5	5	5		5		5	5	0	56	2	1	1
1	3	5	5	5	5	5	5	5	5	5	5	0	67	3	6	0
1	3	5	5	5	5	5	5	5	5	5	5	0	66	2	6	0
1	3	5	5	5	5	5	5	5	5	5	5	1	38	2	1	0
1	3	5	5	5	5	5	5	5	5	5	5	0	68	4	6	1
1	3			5	4	4	4	5	5	4	5	0	67	5	6	0
1	3		5	5	5	4	4	4	4	5	5	0	64	5	6	0
1	3	1		5	5	5		5	5	5	5	0	61	3	6	0
1	3	2	5	5	5	5	5	5	5	5	5	0	81	3	6	1
1	3		5	5	5	4	5	5	5	5	5	1	51	4	1	0
1	3		5	5	5	5	5	4	4	5	5	0	60	3	6	0
0	9	5	4	5	5	4	5	5	4	3	3	1	58	5	6	1
0	9	4	3	5	4	5	5	5	5	4	5	0	68	3	6	1
0	9	4	3	4	3	5	5	4	4	5	5	1	33	5	1	0
0	9	1	5	5	5	4	5	5	5	5	5	1	59	5	1	1
0	9	4	4	3	5	5	5	4	5	5	4	0	31	4	1	0
0	9	4	3	3	4	5	3	3	4	4	4	0	65	3	6	1
0	9	4	5	5	5	4	5	4	4	5	5	0	32	4	1	0
0	9	5	4	5	5	4	5	5	5	5	5	1	42	5	1	0
0	9	4	5	4	5	4	3	5	4	5	4	0	39	3	1	0
0	9	4	3	4	5	4	5	4	5	4	5	1	55	1	1	1
1	5	5	5	5	5	5	5	5	5	4	3	0	64	2	6	1
1	5	5	5	4	5	5	5	5	5	5	5	0	66	4	6	0
1	10	5	5	5	5	5	5	5	5	5	5	0	66	3		1
1	10	5	5	5	5	5	5	5	5	5	5	0	30	2	1	0
1	10	5	5	5	5	5	5	5	5	5	5	0	57	2	1	0
1	10	2	4	4	4	4	4	4	4	4	4	0	38	2	1	1
1	10	4	5	5	5	5	5	5	5	5	5	0	33	2	1	0
1	10	1	5	5	5	5	5	5	5	5	5	0	45	3	1	0
1	10	5	5	5	4	4	5	5	4	5	5	1	43	2	1	1
1	10	2	4	4	4	4	3	4	4	4	3	0	71	3	6	1
1	10	2	4	5	5	5	5	5	5	5	5	0	57	2	6	1
1	10	3	4	4	4	3	3	3	4	4	4	1	42	2	1	0
1	7	5	5	5	5	5	5	5	5	5	5	1	61	2	6	1
1	7	1	5	5	5	5	5	5	5	5	5	0	60	3	1	1
1	7	1	5	5	5	5	5	5	5	5	5	0	58	4	2	1
1	7	5	5	5	5	5	5	5	4	5	5	0	56	3	3	1
1	7	5	5	5	5	5	5	5	5	5	5	1	66	4	6	0
1	7	1	5	5	5	5	5	5	5	5	5	1	58	2	1	1
1	7	1	5	5	5	5	5	5	5	5	5	1	54	2	1	1
1	7	1	5	5	5	5	5	5	5	5	5	1	41	2	1	1
1	7	1	5	5	5	5	5	5	5	5	5	0	58	5	2	0
1	7	5	5	5	5	5	5	5	5	5	5	0	60	3	1	1
1	5	5	5	5	5	5	5	5	5	5	5	0	37	4	1	0
1	5	5	5	5	5	5	5	5	5	5	5	1	61	3	6	1
1	5	4	4	4	5	5	5	5	5	5	5	1	77	1		1
1	5	3	5	5	5	4	5	5	5	5	5	0	64	5	6	1
1	5	4	4	4	4	5	5	5	5	5	5	1	42	2	1	0
1	5	3	5	5	5	5	5	5	5	5	5	1	47	2	1
1	5	5	5	5	5	4	5	5	5	5	5	0	45	4	1	1
1	5	4	4	4	5	5	5	5	5	5	5	0	52	2	2	1
1	5	5	5	4	5	5	4	5	5	4	5	0	38	4	1
1	5	5	5	4	5	5	4	5	5	5	4	1	67	5	6	1
1	10	5	5	5	5	5	5	5	5	5	5	0	40	2	1	0
1	10	5	5	5	5	5	5	5	5	5	5	0	45	2	1	1
1	10	5	5	5	5	5	5	5	5	5	5	0	50	5	3	1
1	10	4	5	4	5	4	5	5	5	5	5	1	53	2	1
1	10	5	5	5	5	5	5	4	5	4	5	0	34	2	1
1	10	3	4	5	4	5	5	5	5	5	5	0	56	1	5
1	10	2	3	3	3	4	4	5	5	5	5	1	33	2	5	1
1	10	5	5	5	5	5	5	5	4	5	5	1	32	4	1	0
1	10	3	5	5	4	5	5	5	5	5	5	0	47	2	1	0
1	10	2	4	5	5	5	5	5	5	5	5	1	37	5	1	0
1	10	1	5	5	5	5	5	5	5	5	5	0	30	4	1	0
1	10	4	5	5	5	4	5	5	5	5	5	0	42	5	2	0
1	10	3	5	5	5	5	5	5	5	5	5	0	32	2	1	0
1	1	5	5	5	5	5	5	5	5	5	5	0	48	5	1	1
1	1	5	5	5	5	5	5	5	5	5	5	0	43	5	1	0
1	1	5	5	5	5	5	5	5	5	5	5	1	32	4	1	0
1	1	5	5	5	5	5	5	5	5	5	5	0	61	3	6	1
1	1	5	5	5	5	5	5	5	5	5	5	1	38	5	1	0
1	1	5	5	5	5	5	5	5	5	5	5	0	47	5	1	1
1	1	4	4	5	5	5	5	5	5	5	5	0	55	5	1	1
1	1	4	4	5	5	5	5	5	5	5	5	0	42	4	1	0
1	1	4	4	5	5	5	5	5	5	5	5	1	51	5	1	0
1	1	4	4	5	5	5	5	5	5	5	5	0	39	4	1	0
0	6	5	5	5	5	5	5	5	5	5	5	1	58	4	1	1
0	6	5	5	5	5	5	5	5	5	5	5	0	49	2	1	1
0	6	5	5	5	5	5	5	5	5	5	5	1	45	5	1	0
0	6	5	5	5	5	5	5	5	5	5	5	1	59	2	1	0
0	6	5	5	5	5	5	4	5	5	5	5	0	51	5	1	0
0	6	2	5	5	5	5	5	5	5	5	5	0	36	4	2	1
0	6	1	5	3	4	4	5	5	5	5	5	0	60	2	1	0
0	6	4	5	5	4	5	5	5	5	5	5	1	59	4	1	1
0	6	5	5	5	4	5	5	5	5	5	5	0	66	5		0
0	6	3	5	5	5	5	5	5	5	5	5	1	34	2	1	1
0	6	5	5	5	5	5	5	5	5	5	5	0	55	4	1	0
0	6	5	5	5	5	5	5	5	5	5	5	1	56	4	1	1
0	6	4	4	4	4	5	5	5	5	5	5	0	31	4	1	0
0	6	3	3	3	3	3	4	4	5	5	5	0	33	5	2	1
0	6	4	4	3	4	4	4	4	4	4	5	0	40	2	1	0
0	6	2	4	3	4	3	5	5	5	4	5	0	59	3	1	1
0	6	3	4	3	4	4	5	5	5	5	5	0	55	4	1	0
0	6	4	4	4	3	4	5	5	5	5	5	0	49	1	2	1
0	6	3	3	3	4	4	3	5	5	5	5	1	45	2	1	0
0	6	2	3	3	4	4	4	5	5	5	5	1	55	5	1	1
0	6	5	5	5	5	5	5	5	5	5	5	1	38	3	1	1
0	6	5	5	5	5	5	5	5	5	5	5	0	65	4	1	0
0	6	5	5	5	5	5	5	5	5	5	5	1	33	3	1	1
0	6	5	5	5	5	5	5	5	5	5	5	0	59	2	6	1
0	6	5	5	5	5	5	5	5	5	5	5	1	30	4	1	0
0	6	5	5	5	5	5	5	5	5	5	5	1	54	4	1	0
0	6	5	5	5	5	5	5	5	5	5	5	1	42	4	1	0
0	6	5	5	5	5	5	5	5	5	5	5	1	29	5	1	0
0	6	5	5	5	5	5	5	5	5	5	5	0	56	2	6	1
0	6	5	5	5	5	5	5	5	5	5	5	1	62	1	6	1
1	8	3	3	3	5	5	5	5	5	5	5	0	40	2	1	0
1	8	3	4	5	5	3	5	5	5	5	5	1	55	5	2
1	8	5	4	4	5	3	5	5	5	5	5	0	45	4	1	1
1	8	4	5	5	5	5	5	5	5	5	5	1	53	4	1	0
1	8	1	5	5	5	5	5	5	5	5	5	0	43	2	1	0
1	8	1	5	5	4	5	5	5	5	5	5	0	36	2	1	0
1	8	3	3	4	5	4	5	5	5	5	5	0	68	3	6	1
1	8	1	5	5	5	5	5	5	5	5	5	1	61	2	6	1
1	8	4	5	4	5	5	5	5	5	5	5	0	54	2	1	1
1	8	5	3	5	5	4	5	5	5	5	5	1	51	4	1
1	8	3	4	4	4	3	5	5	5	5	5	0	47	2	1	1
1	8	4	3	5	5	5	5	5	5	5	5	1	22	1	1	0
1	8	1	5	5	5	4	5	5	5	5	5	0	45	4	1	1
1	8	5	5	5	5	4	5	5	5	5	5	1	39	4	2	0
1	8	4	4	5	5	5	5	5	5	5	5	1	37	2	2	0
1	8	1	4	5	5	5	5	5	5	5	5	0	44	4	1	1
1	5	5	5	5	5	5	5	5	5	5	5	1	36	4	1	0
1	5	5	5	5	5	5	5	5	5	5	5	1	70	4	6	0
1	5	1	5	5	5	5	5	5	5	5	5	0	58	3	6	1
1	5	4	5	5	5	5	5	5	5	5	5	0	79	4	6	1
1	5	1	5	5	5	5	5	5	5	5	5	1	52	5	1	1
1	5	5	5	5	5	3	5	5	5	5	5	1	78	4	6	1
1	5		4	5	4	5	5	5	5	5	5	1	83	4	6	1
1	5	4	4	4	4	4	4	4	4	4	5	1	67	4	6	0
1	5	3	5	4	5	4	5	5	5	5	5	1	33	4	1	1
1	5	1	5	5	5	5	4	5	5	5	5	1	65	2	6
1	5	5	5	5	5	5	5	5	5	5	5	1	60	5	1	0
1	5	5	5	5	5	5	5	5	5	5	5	1	56	3	1	0
1	5	5	5	5	5	5	5	5	5	5	5	1	42	5	1	1
1	5	5	5	5	5	5	5	5	5	5	5	1	66	5	6	1
1	5	5	5	5	5	5	5	5	5	5	5	0	31	5	1	0
1	5	5	5	5	5	5	5	5	5	5	5	0	68	1	6	1
1	5	1	5	5	5	5	5	5	5	5	5	0	61	4	6	1
1	5	1	5	5	5	5	5	5	5	5	5	0	57	4	1	0
1	5	5	4	5	5	5	5	5	5	5	5	1	68	5	6	1
1	5	1	5	4	4	5	5	5	5	5	5	1	55	4	1	1
1	5	3	5	5	3	4	5	4	4	5	4	0	50	4	1	1
1	5	5	5	5	5	5	5	5	5	5	5	0	36	4	1	0
1	5	5	5	5	5	5	5	5	5	5	5	1	70	5	6	0
1	5	5	5	5	5	5	5	5	5	5	5	0	67	2	6	1
1	5	1	5	5	5	5	5	5	5	5	5	0	64	5	6	1
1	5		5	5	5	5	5	5	5	5	5	1	36	2	2
1	5	5	5	5	5	5	5	5	5	5	5	1	64	5	6	0
1	5		5	5	5	5	5	5	5	5	5	1	33	4	1	1
0	2	5	5	5	5	5	5	5	5	5	5	1	60	5	1	0
0	2	5	5	5	5	5	5	5	5	5	5	0	87	2	6
0	2	5	5	5	5	5	5	5	5	5	5	0	56	2	1	0
0	2	5	5	5	5	5	5	5	5	5	5	1	62	2	6	1
0	2	5	5	5	5	5	5	5	5	5	5	0	52	4	1	0
0	2	5	5	5	5	5	5	5	5	5	5	1	51	4	6	1
0	2	4	5	5	5	5	5	5	5	5	5	1	78	2	6	1
0	2	4	5	5	4	4	5	5	5	5	5	1	55	4	1	0
0	2	4	4	5	5	5	5	5	5	5	5	1	54	2	1	0
0	2	5	5	5	5	4	5	5	5	5	5	1	80	2	6	1
0	6	5	5	4	5	5	5	5	5	5	5	0	32	4	1	0
0	6	5	5	5	5	5	5	5	5	5	5	1	35	2	1	0
0	6	5	5	5	5	5	5	5	5	5	5	1		1	6	1
0	6	1	5	5	5	5	5	5	5	5	5	0	48	4	1	1
0	6	5	5	5	5	5	5	5	5	5	5	1	65	2	6	0
0	6	5	5	5	5	5	5	5	5	5	5	1	28	2	1	0
0	6	5	5	4	4	4	5	4	5	5	4	1	54	2	1	0
0	6	5	5	5	5	5					5	1	57	2	1	1
0	6	5	5	5	5	5	5	5	5	5	5	0	50	2	1	1
0	6	5	5	5	5	5	5	5	5	5	5	1	56	1	1	0
0	2	4	4	5	5	5	5	5	5	5	5	1	40	2	2	0
0	2	4	4	5	5	5	5	5	5	5	5	0	56	4	1	0
0	2	4	4	5	5	5	5	5	5	5	5	0	51	2	2	1
0	2	5	5	5	5	5	5	5	5	5	5	0	47	4	1	0
0	2	4	5	5	5	5	5	5	5	5	5	0	66	1	6	1
0	2	5	5	5	5	5	5	5	5	5	5	0	30	4	1	1
0	2	5	5	5	5	5	5	5	5	5	5	0	36	2	1	0
0	2	5	5	5	4	5	5	5	5	5	5	1	35	4	1	0
0	2	5	5	5	4	5	5	5	5	5	5	1	65	5	6	1
0	2	3	5	4	5	5	5	5	5	5	5	0	70	2	6	1
1	8	5	5	5	5	5	5	5	5	5	5	0	41	4	1	0
1	8	5	5	5	5	5	5	5	5	5	5	1	61	5	2	1
1	8	5	5	5	5	5	5	5	5	5	5	0	54	4	1	0
1	8	5	5	5	5	5	5	5	5	5	5	1	35	5	1	1
1	8	5	5	5	5	5	5	5	5	5	5	1	72	3	2	1
1	8		5	5	5	5	5	5	5	5	5	0	39	3	1	0
1	8	5	5	5	5	5	5	5	5	5	5	1	65	5	2	1
1	8	5	4	5	5	5	5	5	5	5	5	0	31	5	1	0
1	8	5	5	5	5	4	4	5	5	5	5	0	50	5	1	0
1	8	5	5	5	4	5	5	5	5	5	5	0	47	4	1	1
1	6	5	5	5	5	5	5	5	5	5	5	1	64	2	6	1
1	1	5	5	5	5	5					5	0	55	4	1	0
1	1		5	5	4	4	4	4	4	4	5	0	72	4	6	1
1	1	2	4	4	5	4	3	3	3	4	5	0	55	2		1
1	1	4	5	5	4	5	4	4	4	5	4	1	51	2	1	1
1	1	5	5	5	5	5	5	5	5	5	5	1	70	5	6	1
1	1	1	4	5	5	5	5	5	5	5	5	1	79	2	6
1	1	4	5	5	5	5	5	5	5	5	5	1	51	2	1	0
1	1	4	5	5	5	4	5	5	5	5	5	1	53	2	1	0
1	1	5	5	4	4	5	5	4	5	5	5	1	76	2
1	1	5	5	5	5	5	5	5	5	5	5	0	71	2	6	0
1	1	5	5	5	5	5	5	5	5	5	5	1	79	5	6	0
1	7	5	5	5	5	5	5	5	5	5	5	0	59	3	6	1
1	7	5	5	5	5	5	5	5	5	5	5	1	47	2	1	0
1	7	5	5	5	5	5	5	5	5	5	5	1	73	3	3	1
1	7	5	5	5	5	5	5	5	5	5	5	1	75	2	6	1
1	7	5	5	5	5	5	5	5	5	5	5	1	41	2	1	0
1	7	5	5	5	5	5	5	5	5	5	5	1	59	2	6	1
1	7	5	5	5	5	5	5	5	5	5	5	0	69	3	6	0
1	7	5	5	5	5	5	5	5	5	5	5
1	7	5	5	5	5	5	5	5	5	5	5
1	7	5	5	5	5	5	5	5	4	5	5	0	73	3	6	1
1	7	1	5	5	5	5	5	5	5	5	5	0	46	2	6	1
1	7	5	5	5	4	5	5	5	5	5	5	1	46	4	1	0
0	6	5	5	5	5	5	5	5	5	5	5	0	56	4	1	1
0	6	5	5	5	5	5	5	5	5	5	5	0	56	4	1	1
0	6	5	5	5	5	5	5	5	5	4	5	0	64	3	6	1
0	6	5	5	5	5	5	5	5	5	5	5	0	59	3	6	1
0	6	5	5	5	5	5	5	5	5	5	5	1	56	3	1	1
0	6	3	4	3	3	4	5	5	5	5	5	1	65	3	6	1
0	6	1	4	4	4	4	5	5	4	5	5	0	35	5	1	0
0	6	3	4	5	5	5	5	5	5	5	5	0	49	3	1	0
0	6	4	5	5	5	4	4	5	5	5	5	1	70	3	6	1
0	6	5	5	5	5	5	5	5	4	5	5	0	45	4	1	0
0	6	4	5	5	5	5	5	5	5	5	5	1	60	4	3	0
0	6	4	3	3	3	3	3	4	4	4	3	0	48	4	1	1
0	6	5	5	5	5	4	4	5	5	5	5	0	53	3	1	0
0	6	5	5	5	5	4	4	5	5	5	5	1	58	3	1	0
0	6	5	5	5	4	4	5	5	5	5	5	1	55	5	1	1
0	6	5	4	4	5	4	4	5	5	5	5	1	58	3	1	0
0	6	5	4	5	4	5	5	5	5	5	5	0	70	3	6	1
0	6	4	4	5	4	5	5	4	5	5	5	1	59	3	6	1
0	6	3	3	4	3	4	4	3	3	4	4	1	31	5	1	0
0	6	4	4	5	5	4	5	4	5	5	5	0	45	3	1	0
1	7	5	5	5	5	5	5	5	5	5	5	0	57	2	3	1
1	7	5	5	5	5	5	5	5	5	5	5	0	63	3	6	0
1	7	1	5	5	5	5	5	5	5	5	5	1	57	2	1	0
1	7	2	5	5	5	4	4	5	5	5	5	0	62	3	6	1
1	7	3	5	5	4	4	5	5	4	5	5	0	44	2	2	1
1	7	4	5	4	4	3	5	5	5	5	5	0	65	5	6	0
1	7	1	5	5	5	5	5	5	5	5	5	0	60	3	6	1
1	7	4	4	5	5	5	5	5	5	5	5	0	40	2	1	1
1	7	4	5	4	5	5	5	5	5	5	5	0	60	5	3	1
1	7	1	5	5	5	5	5	5	5	5	4	0	44	5	2	0
1	5	5	3	3	4	3	4	4	4	5	5	1	32	5	1	0
1	5	3	5	5	5	5	5	5	5	5	5	0	50	5	1	0
1	5	5	4	3	4	4	5	4	5	5	5	0	32	4	3	0
1	5	2	5	4	5	4					5	0	33	5	1	0
1	5	1	4	3	5	4	4	4	4	4	4	0	33	5	1	0
1	5	5	5	5	5	5	5	5	5	5	5	1	43	5	1	0
1	5	5	5	5	5	5	5	5	5	5	5	1	43	4	1	1
1	5	1	5	4	4	5	3	3	3	3	3	0	43	5	1	0
1	5	2	5	3	3	4	5	4	4	4	5	1	36	5	1	1
1	5	5	5	5	5	5	5	5	5	5	5	0	38	5	1	1
1	5			5	5	5	5	5	5	5	5	1	40	4	1	0
1	5	5	5	5	5	5	5	5	5	5	5	1	40	3	1	1
1	5	5	5	5	5	5	5	5	5	5	5	1	37	5	1	0
1	5		5	5	5	5	5	5	5	5	5	0	66	5	6	1
1	5	1	4	3	3	3	3	3	3	4	4	1	31	5	1	0
1	5	1	4	5	5	5	5	4	5	5	4	0	55	4	1	0
1	5	1	4	4	5	4	4	5	5	5	5	1	63	4	1	1
1	5		5	5	5	4	3	3	4	5	3	0	47	4	1	0
1	5	5	4	5	5	5	4	5	5	5	5	0	77	4	6	1
1	5	1	5	5	5	4	4	5	5	5	5	1	75	4	6	1
1	5	2	3	3	3	3	2	4	4	3	3	1	35	5	1	0
1	5	3	2	5	5	5	4	5	5	5	5	0	38	5	1	0
0	4	5	5	5	5	5	5	5	5	5	5	0	57	4	1	0
0	4	5	5	5	5	5	5	5	5	5	5	0	59	4	1	0
0	4	5	5	5	5	5	5	5	5	5	5	1	42	5	1	0
0	4	5	5	5	5	5	5	5	5	5	5	1	34	5	1	0
0	4	5	5	5	5	5	5	5	5	5	5	0	34	5	1	0
0	4	5	5	5	5	5	5	5	5	5	5	0	47	5	1	0
0	4	5	5	5	5	5	5	5	5	5	5	1	59	3	1	0
0	4	3	5	5	5	5	5	5	5	5	5	0	60	5	1	1
0	4	5	5	5	5	5	5	5	5	5	5	1	73	3	6	1
0	4	4	5	5	5	5	5	5	5	5	5	1	61	4	6	1
1	5	2	5	4	5	5	5	5	5	5	5	0	62	5	6	0
1	5	4	5	5	4	5	5	5	5	5	5	1	57	5	1	1
1	5	1	5	5	5	5	5	5	5	5	5	0	61	2	6	1
1	5	5	5	5	5	5	5	5	5	5	5	0	60	2	6	1
1	5	5	5	5	5	5	5	5	5	5	5	1	56	2	1	0
1	5	5	5	5	5	5	5	5	5	5	5	1	66	5	6	1
1	5	5	5	5	5	5	5	5	5	5	5	0	64	5	6	1
1	5	5	5	5	5	5	5	5	5	5	5	1	52	2	6	0
1	5	5	5	5	5	5	5	5	5	5	5	1	66	5	6	1
1	5	1	5	5	5	5	5	5	5	5	5	1	47	2	2	0
1	8	1	5	5	5	5	5	5	5	5	5	1	40	2	1	0
1	8	3	3	3	4	3	3	4	4	4	4	1	40	5	1	0
1	8	1	3	5	5	5	3	3	3	5	5	0	40	2	1	0
1	8	5	4	3	3	4	5	4	4	3	3	0	44	2	1	0
1	8	3	3	3	4	3	3	4	4	4	4	0	48	4	1	0
1	8	1	5	3	5	5	5	5	5	5	5	1	50	2	1	0
1	8	1	3	3	4	3	4	4	4	4	4	1	55	5	1	1
1	8	1	5	5	5	4	4	3	4	5	5	1	52	2	1	0
1	8	1	5	3	3	5	5	4	3	3	3	0	44	4	1	0
1	8	1	3	3	4	3	4	4	5	5	5	1	39	4	1	0
1	8	1	5	5	5	5	5	5	5	5	5	0	36	5	1	0
1	8	3	5	4	5	5	5	4	5	5	5	0	45	2	2	0
1	8	1	4	4	4	4	4	4	4	4	4	0	42	4	1	0
1	8	1	5	5	5	5	5	5	5	5	5	0	38	5	1	0
1	8	1	3	3	4	4	3	3	4	4	4	1	50	3	2	0
1	8	1	5	5	5	4	4	4	4	4	4	1	32	2	1	0
1	8	2	4	3	3	4	3	3	3	3	3	1	49	2	2	0
1	8	1	3	3	3	4	4	3	4	4	4	1	44	4	1	0
1	8	2	5	3	4	5	5	3	4	4	4	0	65	2	2
1	8	1	5	5	3	4	5	5	5	5	5	0	55	5	6	0
1	5	1	5	5	5	5	5	5	5	5	5	0	39	4	1	0
1	1	5	5	5	5	5	5	5	5	5	5	0	68	5	6	1
1	1	5	5	5	5	5	5	5	5	5	5	1	70		6	1
1	1	5	5	5	5	5	5	5	5	5	5	0	61	2	6	1
1	1	5	5	5	5	5	5	5	5	5	5	0	52	5	1	1
1	1	5	5	5	5	5	5	5	5	5	5	1	56	5	2	1
1	1	1	5	5	5	5	5	5	5	5	5	0	59	3	1	1
1	1	1	5	5	5	5	5	5	5	5	5	1	35	2	6	1
1	1	1	5	5	5	5	5	5	5	5	5	0	54	4	1	0
1	1	1	5	5	5	5	5	5	5	5	5	0	45	4	1	0
1	1	1	5	5	5	5	4	5	5	5	5	0	59	5	6	1
0	1	1	5	5	5	5	5	5	5	5	5	0	62	4	6	1
0	1	1	5	5	5	5	5	5	5	5	5	0	50	5	1	1
0	1	1	5	5	5	5	5	5	5	5	5	1	52	3	1	1
0	1	1	5	5	5	5	5	5	5	5	5	0	56	4	4	1
0	1	1	5	5	5	5	5	5	5	5	5	1	74	3	6	0
0	1	5	5	5	5	5	5	5	5	5	5	0	69	2	6	0
0	1	4	5	5	4	5	5	5	5	5	5	1	50	4	1	0
0	1	4	4	5	5	4	4	5	5	5	5	1	78	4	6	0
0	1	4	4	4	5	5	5	5	5	5	5	1	63	2	6	0
0	1	1	5	5	4	5	5	5	4	5	5	0	64	4	6	1
0	1	5	5	5	5	5	5	5	5	5	5	0	63	5	6	1
0	1	5	5	5	5	5	5	5	5	5	5	0	72	4	6	1
0	1	5	5	5	5	5	5	5	5	5	5	1	47	4	1	1
0	1	5	5	5	5	5	5	5	5	5	5	0	65	3	6	0
0	1	5	5	5	5	5	5	5	5	5	5	0	81	2	6	1
0	1	4	5	5	5	5	5	5	5	5	5	0	76	2	6	1
0	1	3	5	5	5	5	5	5	5	5	5	1	56	3	1	0
0	1	1	5	5	5	5	5	5	5	5	5	1	65	4	6	1
0	1	5	5	4	4	5	5	4	4	5	5	1	46	5	1	0
0	1	5	5	5	5	5	4	4	5	5	5	0	63	2	6	1
1	5	1	5	5	5	5	5	5				1	77	5	6	1
1	5	5	5	5	5	5	5	5	5	5	5	0	68	3	6	1
1	5	1	5	5	5	5	5	5	5	5	5	0	75	4	6	1
1	5	5	5	5	5	5	5	5	5	5	5	1	60	2	6	1
1	5	5	5	5	5	5	4	5	4	5	4	1	65	4	3	1
1	5	4	4	3	3	4	5	4	5	4	4	1	67	4	6	0
1	5	3	4	4	5	3	4	5	3	4	5	0	64	4	6	1
1	5	5	5	5	5	5	5	5	5	5	5	0	68	3	6	1
1	5	4	4	5	5	4	4	4	4	5	5	0	50	5	1	1
1	5	2	5	5	5	5	5	5	5	5	5	0	48	4	1	0
1	5	3	3	3	4	3	4	4	4	4	4	1	68	2	2	1
1	5	2	5	5	5	5	5	5	5	5	5	0	79	3		1
1	5	1	5	4	4	4	5	4	5	4	5		40	4	1
1	5	1	5	4	5	5	5	5	5	5	5	1	51	4	1	0
1	5	2	5	5	5	4	5	3	5	5	5	1	43	2	2	0
1	5	2	5	3	4	4	5	5	4	4	5	1	69	2	6	1
1	5	2	4	4	5	4	4	5	5	5	5	1	34	4	1	0
1	5	1	5	5	5	5	5	5	5	5	5	0	61	2	2	1
1	5	1	4	4	4	4	4	4	5	4	4	0	50	2	1	1
1	5	1	5	5	5	5	5	5	5	5	5	0	73	2	6	1
1	10	5	1	4	4	5	5	5	5	5	5	0	55	2	2	0
1	10	2	1	3	4	4	5	5	5	5	5
1	10	5	5	5	5	5	5	5	5	5	5	1	52	5	1	1
1	10	5	2	3	3	3	4	3	3	4	4	1	37	4	1	0
1	10	4	4	5	4	4	1	4	4	4	3	0	55	4	1	0
1	10	5	5	5	5	5	5	5	5	5	5	0	43	2	1	0
1	10	5	5	5	5	5	5	5	5	5	5	0	61	2	2	1
1	10	5	5	5	5	5	5	5	5	5	5	0	30	4	1	0
1	10	5	5	5	5	5	5	5	5	5	5	1	48	4	1	1
1	10	4	4	4	4	4	4	4	4	4	4	1	67	4	2
1	10	5	5	5	5	5	5	5	5	5	5	0	33	4	2	0
1	10	4	4	4	4	4	4	4	4	4	4	1	52	5	5
1	10	5	5	5	5	5	5	5	5	5	5	0	64	2	2	1
1	10	5	5	5	5	5	5	5	5	5	5	1	42	4	1	0
1	10	1	5	5	5	5	5	3	4	5	5	1	63	5	2	1
1	10	5	3	4	4	4	4	4	4	4	4	0	44	4	1	1
1	10	4	3	3	3	2	3	3	3	3	3	1	38	5	1	0
1	10	5	5	5	5	5	5	5	5	5	5	0	30	4	2	0
1	10	5	1	4	4	3	4	5	5	5	5	0	51	4	1	1
1	10	3	4	3	3	3	3	3	3	3	3	0	37	5	2	1
0	1	4	4	5	5	4	4	3	4	5	4	0	69	2	3	1
0	1	5	5	5	5	5	5	5	5	5	5	0	56	4	1	1
0	1	5	5	5	5	5	5	5	5	5	5	0	38	2	1	0
0	1	4	5	5	4	4	4	4	5	5	5	1	40	2	2	0
0	1	5	5	5	5	5	5	5	5	5	5	0	32	4	1	0
0	1	5	5	5	5	5	5	5	5	5	5	0	62	5	3	1
0	1	4	5	4	5	5	5	4	5	5	5	0	54	2	1	1
0	1	5	4	5	4	5	4	4	4	5	5	1	76	5	3	1
0	1	5	5	5	5	5	5	5	5	5	5	1	75	5	6	1
1	10	5	5	5	5	5	3	3	4	5	3		70	1		1
1	10	2	3	3	3	2	3	5	5	5	4	0	66	3	6	1
1	10	4	5	5	5	5	5	5	5	5	5	1	59	4	6	1
1	10	3	4	5	5	5	5	4	5	5	5	0	67	5	6	1
1	10	5	4	4	5	4	4	4	4	4	5	1	70	5	6	0
1	10	5	5	5	5	5	5	5	5	5	5	0	59	3	6
1	10	1	5	5	5	5	5	5	5	5	5	0	56	2	3	0
1	10	5	5	5	5	5	5	5	5	5	5	0	55	2	1	1
1	10	5	5	5	5	5	5	5	5	5	5	1	65	5	6	1
1	10	1	5	5	5	5	5	5	5	5	5	0	30	2	1	0
1	10	4	5	4	4	4	5	4	4	4	5	1	55	2	5	1
1	10	1	5	5	5	5	5	5	5	5	5	0	38	4	1	0
1	10	5	5	5	5	4	5	5	5	5	5	1	45	2	1	0
1	10	5	4	4	4	3	3	4	3	3	4	1	72	4	6	1
1	10	1	5	5	5	5	5	5	5	5	5	1	67	4	6	1
1	10	5	4	4	5	4	5	4	5	5	4	0	68	3	6	1
1	10	1	4	5	5	4	4	5	5	4	5	0	36	5	1	0
1	10	5	5	5	5	5	5	5	5	5	5	1	42	2	1	0
1	10	4	4	5	5	4	5	3	3	5	5	1	51	5	1	1
1	10	5	5	4	4	5	4	5	3	5	5	1	72	3	6	1
1	10	5	4	4	4	5	5	5	5	5	5	1	67	5	6
1	10	1	1	5	5	5	5		5	5	5	0	63	3	6	1
1	10	4	4	4	4	4	5	5	4	4	4	0	49	5	1	1
0	1	5	5	5	5	5	5	5	5	5	5	1	30	4	1	0
0	1	4	4	4	4	4	4	4	4	4	4	1	37	2	1	0
0	1	3	4	4	4	4	5	5	5	5	5	0	50	5	1	1
0	1	1	5	4	4	4	4	4	5	5	5	0	63	4	1	1
0	1	5	5	5	5	5	5	5	5	5	5	1	41	5	1	0
0	1	3	4	4	4	4	4	4	4	4	4	1	47	3	1	0
0	1	3	3	3	3	3	3	3	3	3	3	1	71	5	6	1
0	1	4	4	4	4	4	5	5	5	5	5	0	33	4	1	0
0	1	5	5	5	5	5	5	5	5	5	5	1	48	3	1	0
0	1	2	5	4	4	4	4	5	5	5	5	0	48	5	2	1
0	1	1	5	5	5	5	5	5	5	5	5	1	36	2	1	0
0	1	2	4	4	4	4	4	5	5	5	5	1	40	5	1	0
0	1	3	5	4	4	4	5	5	5	5	5	0	42	5	1	0
0	1	4	4	4	4	4	4	4	4	4	4	0	47	2	1	0
0	1	5	5	5	5	5	5	5	5	5	5	0	72	3	6	1
0	1	1	5	5	5	5	5	5	5	5	5	1	66	2	1	1
0	1	3	4	4	4	4	4	5	5	5	5	1	50	4	1	0
0	1	5	5	5	5	5	5	5	5	5	5	0	37	2	1	0
0	1	4	4	4	4	4	4	4	4	4	4	1	56	5	1	1
0	1	3	4	4	4	5	5	5	5	5	5	0	39	4	1	0
0	1	3	4	4	4	4	4	4	4	4	4	1	62	5		1
0	1	4	4	5	4	3	3	3	3	3	3	1	44	2	1	0
0	1	3	4	4	4	4	4	4	4	4	4	0	30	2	2	0
0	1	3	3	3	3	3	3	3	3	3	3	1	52	2	1	0
0	1	3	4	4	4	5	5	5	5	5	5	0	62	5	6	1
0	1	4	4	4	4	4	4	4	4	4	4	0	34	4	1	0
0	1	4	4	4	4	4	4	4	4	4	4	1	40	4	1	0
0	1	2	5	4	4	4	5	5	5	5	5	0	48	4	1	0
0	1	1	5	3	2	2	4	4	4	4	4	0	53	2	6	1
0	1	3	4	4	3	3	3	3	3	4	4	1	65	5	6	1
1	5	4	5	5	5	4	5	5	5	5	5	1	58	3	1	1
1	5	5	5	5	5	5	5	5	5	5	5	1	56	2	1	0
1	5	5	5	5	5	5	5	5	5	5	5	0	42	4	1	1
1	5	5	5	5	5	5	5	5	5	5	5	1	68	2	6	1
1	5	1	5	5	5	5	5	5	5	5	5	1	45	4	1	1
1	5	5	5	5	5	5	4	5	5	5	4	0	36	5	1	1
1	5	5	5	5	5	5	5	5	5	5	5	1	68	5	6	1
1	5	4	5	5	5	5	5	5	5	5	5	1	57	3	2	0
1	5	5	5	5	5	5	5	5	5	5	5	1	37	4	1	0
1	5	5	5	4	5	4	5	4	5	5	5	1	45	4	1	1
1	5	5	5	5	5	5	5	5	5	5	5	1	33	2	1	0
1	5	5	5	5	5	5	5	5	5	5	5	0	54	2	1	1
1	5	2	5	5	4	4	5	5	5	5	5	1	40	5	1	0
1	5	5	5	5	5	5	5	5	5	5	5	0	50	5	6	1
1	5	5	5	5	5	5	5	5	5	5	5	0	67	2	6	1
1	5	1	5	5	5	5	5	5	5	5	5	0	41	2	1	1
1	5	3	4	4	5	4	5		4	5	5	0	73	3	6	1
1	5	1	5	5	5	5	5	5	5	5	5	1	51	2	1	1
1	5		5	5	5	5	5	5	5	5	5	1	57	5	2	1
1	5	5	5	5	5	5	4	4	4	4	4	0	64	3	6	1
0	5	2	5	5	5	5	5	5	5	5	5	1	59	4	6	0
0	5	5	5	5	5	5	5	5	5	5	5	0	83	5	6	1
0	5	3	4	5	5	5	5	5	5	5	5	0	57	4	5	0
0	5	5	5	5	5	5	5	5	5	5	5	0	68	5	6	1
0	5	3	3	4	4	5	4	5	5	5	4	0	62	3	3	1
0	5	5	5	5	5	5	5	5	5	5	5	1	30	4	1	0
0	5	5	5	5	4	5	5	5	5	5	5	1	84	5	6	1
0	5	5	4	5	5	4	5	5	5	5	4	1	44	2	5	1
0	5	4	5	5	4	5	5	5	4	5	5	1	64	2	6	0
0	5	5	5	5	5	5	5	5	5	5	5	0	61	3	6	0
1	8	5	5	5	5	5	5	5	5	5	5	1	63	5	6	1
1	8	3	5	5	5	5	5	5	5	5	5	0	70	2	6	1
1	8	1	5	5	5	5	5	5	5	5	5	0	46	3	1	0
1	8	3	4	4	5	5	5	5	5	5	5	1	38	2	2	0
1	8	5	5	5	5	5	5	5	5	5	5	1	34	2	1	0
1	8	3	5	4	5	5	5	5	5	5	5	1	77	3	6	1
1	8	1	5	5	5	5	5	5	5	5	5	0	53	4	1	0
1	8	1	5	5	5	4	5	5	5	5	5	0	70	5	6	1
1	8	1	5	5	5	5	5	5	5	5	5	1	59	5	1	1
1	8	5	5	5	5	5	5	5	5	5	5	0	57		3	1
1	8	1	5	5	5	5	4	5	5	5	5	0	38	4	1	0
1	8	1	5	5	5	5	3	4	4	5	4	0	50	2	1	1
1	8	1	5	5	5	5	5	5	5	5	5	1	49	4	1	1
1	8	1	5	5	5	5	5	5	5	5	5	1	60	5	1	0
1	8	2	4	5	5	5	5	5	5	5	5	1	42	5	1	1
1	8	3	5	5	5	4	4	5	5	5	5	0	61	5	6	1
1	8	1	5	5	5	5	5	5	5	5	5	1	62	5	6	0
1	8	1	5	4	4	4	5	5	5	5	5	0	55	5	2	1
1	8	3	5	5	4	5	5	5	5	5	5	1	39	2	1	0
1	8	3	5	5	5	5	5	5	5	5	5	0	34	4	1	0
1	2	5	5	5	5	5	5	4	5	5	5	0	43	4	1	0
1	2	5	5	5	5	5	5	5	5	5	5	0	49	2	1	0
1	2	5	5	5	5	5	5	5	5	5	5	0	42	4	1	0
1	2	5	5	5	5	5	5	5	5	5	5	0	58	3	6	0
1	2	4	5	5	5	5	5	5	5	5	5	0	42	5	1	1
1	2	1	5	5	5	5	5	5	5	5	5	0	43	5	1	0
1	2	5	5	5	5	5	5	5	5	5	5	0	47	3	1	1
1	2	5	5	5	5	5	5	5	5	5	5	1	43	2	1	0
1	2	5	5	5	5	5	5	5	4	5	5	0	43	2	2	0
1	2	1	5	5	5	5	5	5	5	5	5	0	33	4	1	0
1	2	3	5	5	5	5	3	5	5	5	5	0	54	2	1	0
1	2	5	5	5	5	5	5	5	5	5	5	0	45	4	1	1
1	2	5	5	5	5	5	5	5	5	5	5	0	49	3	1	0
1	2	5	5	5	5	5	5	5	5	5	5	0	47	5	1	0
1	2	5	5	5	4	5	5	4	5	4	5	0	60	2	6	1
1	2	5	5	5	5	5	4	4	4	5	5	0	65	5	6	0
1	2	1	5	5	5	5	5	5	5	5	5	0	45	4	1	0
1	2	3	5	5	5	5	5	5	5	5	5	0	49	4	1	0
1	2	1	5	5	5	5	5	5	5	5	5	0	59	4	1	0
1	2		5	5	5	5	5	5	5	5	5	0	47	4	1	1
0	6	4	5	4	4	5	4	5	4	5	5	1	56	4	1	1
0	6	5	5	5	5	5	5	5	5	5	5	0	40	2	1	0
0	6	5	5	5	5	5	5	5	5	5	5	1	53	2	1	0
0	6	5	5	5	5	5	5	5	5	5	5	0	35	4	1	0
0	6	4	5	5	5	5	5	5	5	5	5	0	32	2	1	0
0	6	1	4	5	4	5	4	5	4	5	4	0	56	2	6	1
0	6	4	5	5	5	5	5	5	5	5	5	0	47	5	1	0
0	6	5	5	4	5	5	4	5	5	5	5	1	58	5
0	6	5	5	5	5	5	5	5	5	5	5	0	46	4	1	0
0	6	5	5	5	5	5	5	5	5	5	5	1	45	2	1	0
1	5	5	5	5	5	5	5	5	5	5	5	0	47	4	1	1
1	5	5	5	5	5	5	5	5	5	5	5	1	83	2	6	0
1	5	5	3	4	5	5	4	5	5	5	5	1	35	2	1	1
1	5	5	5	5	5	5	5	5	5	5	5	1	56	4	1	0
1	5		5	4	3	4		4		5	5	0	68	3	6
1	5	5	5	4	5	5	5	5	5	5	5	0	28	5	2	0
1	5	4	4	4	4	4	4	4	4	4	4	0	50		1	0
1	5	5	5	4	5	5	4	5	4	5	5	1	50	4	1	1
1	5	4	3	5	5	5	4	5	5	5	5	0	57	4	6	0
1	5	1	5	5	5	5	5	5	5	5	5	0	37	4	1	0
1	5	5	5	5	5	5	5	5	5	5	5	0	43	2	1	0
1	5	5	5	5	5	5	5	5	5	5	5	1	69	5	6	1
1	5	5	5	5	5	5	5	5	5	5	5	0	55	4	1	0
1	5	5	5	5	5	5	5	5	5	5	5	1	38	4	1	0
1	5	5	5	5	5	4	5	5	5	5	5	0	50	5	1	0
1	5	1	4	4	2	5	4	4	3	5	4	0	54	5	1	0
1	5	5	4	4	4	5	4	5	5	5	5	1	34	4	1	1
1	9	sem bil povabljen	5	5	5	5	5	4	5	5	5	1	56	3	6	1
1	9	povabljen	5	4	4	4	5	4	4	5	5	1	77	4	6	1
1	9	5	5	5	5	4	5	5	5	5	5	1	57	1	1	0
1	9	5 (bila sem pismeno povabljena)	5	5	5	5	5	5	5	5	5	0	46	2	2	1
1	9	bil sem vabljen	5	3	3	4	5	5	5	5	5	1	42	5	1	0
1	9	4	5	4	4	4	4	4	4	4	5	1	43	1	2	1
1	9	5	5	5	5	5	5	5	5	5	5	1	41	5	3	0
1	9	bila sem pozvana	5	5	5	5	5	5	5	5	5	0	35	4	1	0
1	9	3	5	5	5	5	5	5	5	5	5	0	59	4	6	1
1	9	4	5	5	5	5	4	5	4	5	5	1	53	2	1	1
1	9	4	4	5	5	4	5	5	5	5	5	1	38	4	1	0
1	9	5	5	5	5	5	5	5	5	5	5	0	43	2	1	0
1	9	5	5	5	5	5	5	5	5	5	5	0	43	2	1	0
1	9	3	5	5	5	5	5	4	3	5	5	1	35	4	1	0
1	9	1	5	5	4	4	5	4	4	5	5	0	42	4	1	1
1	9	4	5	4	4	4	4	5	4	5	5	1	66	5	6	0
1	9	5	5	5	5	5	5	5	5	5	5	0	49	4	1	1
1	9	5	5	5	5	5	5	5	5	5	5	0	50	4	1	1
1	9	5	5	5	5	5	5	5	5	5	5	0	54	4	1
1	9	5	5	5	5	5	5	5	5	5	5	1	54	2	1	0
1	9	4	4	4	4	4	4	4	4	4	4	1	55	5	5
1	9	4	4	4	4	4	4	4	4	4	4	0	49	4	1	0
1	8	5	5	5	5	5	5	5	5	5	5	0	42	4	1	1
1	8	4	4	5	5	5	5	5	5	5	5	0	54	5	1	1
1	8	5	5	5	5	5	5	5	5	5	5	1	66	2	3	1
1	8	5	5	5	5	5	5	5	5	5	5	1	72	2	3	1
1	8	4	4	4	4	4	4	5	5	5	5	1	49	5	2
1	8	4	4	5	5	5	5	5	5	5	5	0	30	4	1	0
1	8	5	5	5	5	5	5	5	5	5	5	0	61	2	3	0
1	8	3	4	5	5	5	5	5	5	5	5	1	37	2	1	0
1	8	5	5	5	5	5	5	5	5	5	5	0	54	4	1	1
0	3	1	5	5	5	5	5	5	5	5	5	0	44	2	1	1
0	3	5	5	5	5	5	5	5	5	5	5	0	54	2	1	1
0	3	3	5	5	5	5	5	5	5	5	5	1	68	5	6	1
0	3	5	5	5	5	5	5	5	5	5	5	0	53	3	1	0
0	3	4	5	5	5	5	5	5	5	5	5	0	53	4	1	1
0	3	5	5	5	5	5	5	5	5	5	5	0	53	2	1	1
0	3	3	5	5	5	5	5	5	5	5	5	0	46	2	1	0
0	3	4	5	5	5	5	5	5	5	5	5	0	58	2	1	1
0	3	4	4	4	4	4	3	3	4	4	4	0	39	4	3	1
0	3	5	5	5	5	5	5	5	5	5	5	1	77	2	6	1
1	5	5	5	5	5	5	5	5	5	5	5	1	36	2	1	0
1	5	4	4	4	4	4	4	4	4	4	4	0	70	3	6
1	5	5	5	5	5	5	5	5	5	5	5	0	47	4	1	0
1	5	4	5	5	4	4	5	5	5	5	5	0	50	2	1	1
1	5	2	5	5	5	5	5	5	5	5	5	1	69	5	6	1
1	5	5	5	5	5	5	5	5	5	5	5	0	65	5	6	0
1	5	5	5	5	5	5	5	5	5	5	5	1	36	2	1	0
1	5	1	5	5	5	5	5	5	5	5	5	1	39	5	1	0
1	5	5	5	5	5	5	5	5	5	5	5	0	31	2	2	0
1	5	5	5	5	5	5	5	5	5	5	5	1	36	5	1	0
1	5	5	5	5	5	5	5	5	5	5	5	0	35	4	1	0
1	5	2	5	5	5	5	5	5	5	5	5	0	50	2	2	1
1	5	4	5	5	5	5	5	5	5	5	5	1	55	2	1	1
1	5	3	5	5	5	5	5	5	5	5	5	0	36	2	2	1
1	5	5	5	5	5	5	5	5	5	5	5	1	37	5	1	0
1	5	4	5	5	5	5	5	4	5	5	5	0	30	4	1	0
1	5	2	5	5	5	5	5	5	5	5	5	1	30	5	2	0
1	5	2	5	5	5	5	5	5	5	5	5	0	34	2	1	0
1	5	3	5	5	5	5	5	5	4	5	5	0	40	2	1	0
1	5	1	5	4	4	5	5	5	3	5	5	1	32	4	1	0
1	5	1	5	5	5	5	5	5	5	5	5	1	38	5	1	0
1	5	3	4	5	5	5	5	5	5	5	5	1	45	4	1	0
1	5	2	5	5	5	5	5	5	5	5	5	0	61	4	6	1
1	5	1	5	5	5	5	5	5	5	5	5	1	60	4	6	1
1	5	1	5	5	5	5	5	5	5	5	5	1	64	5	6	1
1	5	5	5	5	5	5	5	5	5	5	5	1	63	2	6	0
1	5	5	5	5	5	4	4	5	5	5	5	1	60	2	6	1
1	5	1	5	5	5	5	5	5	5	5	5	0	66	2	6	0
1	5	5	5	5	5	5	5	5	5	5	5	0	71	2	6	1
1	5	5	5	5	5	5	5	5	5	5	5	0	66	2	6	0
1	5	1	5	5	5	5	5	5	5	5	5	0	37	4	1	0
1	8	2	5	5	5	5	5	5	5	5	5	1	38	4	1	1
1	8	ne razumem	5	4	5	4	3	4	4	5	5	0	42	2	1	0
1	8	3	5	5	5	5	5	5	5	5	5	0	49	2	1	0
1	8	5	5	5	5	5	5	5	5	5	5	1	45	4	1	0
1	8	4	5	5	5	5	5	5	5	5	5	1	47	3	1	1
1	8	4	5	5	5	5	5	5	5	5	5	0	70	4	6	1
1	8	3	5	5	5	5	5	5	5	5	5	1	65	2	6	1
1	8	4	5	5	5	5	5	5	5	5	5
1	8	2	5	5	5	5	5	5	5	5	5	1	49	5	1	0
1	10	5	5	5	5	5	5	5	5	5	5	1	50	4	1	0
1	10	4	5	5	5	5	5	5	5	5	5	0	70	2	6	1
1	10	5	5	5	5	5	5	5	5	5	5	0	34	4	1	0
1	10	5	5	5	5	5	5	5	5	5	5	1	66	5	6	1
1	10	1	5	5	5	5	5	5	5	5	5	0	30	4	3	0
1	10	5	5	5	5	5	5	5	5	5	5	1	33	4	1	0
1	10	5	5	5	5	5	5	5	5	5	5	1	62	5	6	0
1	10	5	5	5	5	5	5	5	5	5	5	0	54	3	3	1
1	10	4	5	5	5	5	5	5	5	5	5	1	70	5	6	1
1	10	5	5	5	5	5	5	5	5	5	5	0	70	3	6	1
0	1	5	5	5	5	5	5	5	5	5	5	0	55	5	1	1
0	1	5	5	5	5	5	5	5	5	5	5	0	55	5	1	1
0	1	5	5	5	5	5	5	5	5	5	5	1	38	4	1	0
0	1	5	5	5	5	5	5	5	5	5	5	1	36	4	1	0
0	1	4	5	5	5	5	5	5	5	5	5	1	49	5	1	1
0	1	5	5	5	5	5	5	5	5	5	5	1	49	2	1	0
0	1	5	5	5	5	5	5	5	5	5	5	0	66	5	6	1
0	1	4	5	5	5	5	5	5	5	5	5	0	52	2	2	1
0	1	5	5	5	5	5	5	5	5	5	5	0	30	4	1	1
0	1	4	5	5	5	5	5	5	5	5	5	0	32	4	1	1
1	1	2	4	4	4	4	4	4	4	4	4	0	70	3	6	1
1	1	5	5	5	5	5	5	5	5	5	5	1	73	2	6	1
1	1	3	4	4	5	4	4	4	5	5	5	1	48	2	1	1
1	1	5	4	4	5	3	ne vem	4	ne vem	4	5	0	95	3	3	1
1	1	1	5	5	5	5	5	5	5	5	5	1	46	5	1	0
1	1	5	5	4	4	4	3	3	3	3	4	1	74	5	6	0
1	1	5	4	4	4	5	4	4	3	4	4	0	55	2	1	0
1	1	5	5	5	5	5	5	5	5	5	5	1	49	3	1	1
1	1	5	5	5	5	5	5	5	5	5	5	1	64	5	6	0
1	1	3	4	3	2	3	3	2	3	2	3	1	42	3	1	0
0	9		5	5	5	5	4	5	5	5	5	0	46	4	1	1
0	9	4	4	4	5	5	4	4	4	5	5	1	55	2	1	1
0	9	4	5	5	5	5	5	5	4	5	5	1	66	2	6	1
0	9	4	5	5	5	5	4	4	5	5	5	0	44	4	1	1
0	9	4	5	5	5	5	5	5	5	5	5	0	41	4	1	0
0	9	5	5	5	5	5	4	5	5	5	5	0	40	4	1	0
0	9	5	5	5	4	4	5	5	5	5	5	1	53	2	1	1
0	9	5	5	5	5	5	5	5	5	5	5	0	53	4	1	0
0	9	4	5	4	5	5	4	5	5	5	5	0	46	4	1	0
0	9	3	5	5	5	5	4	4	5	5	5	0	43	5	1	0
0	5	4	5	5	5	5	5	5	5	5	5	0	35	4	1	0
0	5	5	5	5	5	5	5	5	5	5	5	0	65	2	6	1
0	5	5	5	5	5	5	5	5	5	5	5	0	53	5	1	0
0	5		5	5	5	5	5	5	5	5	5	0	60	4	6	0
0	5	5	5	5	5	5	5	5	5	5	5	0	47	4	1	0
0	5	5	5	5	5	5	5	5	5	5	5	1	47	4	1	0
0	5	5	5	5	5	5	5	5	5	5	5	0	64	3	6	1
0	5	5	5	5	5	5	5	5	5	5	5					0
0	5	5	4	5	5	5	5	5	5	5	5	0	35	4	1	1
0	5	5	5	5	5	5	5	5	5	5	5	1	67	4	6	1
0	5	5	5	5	5	5	4	5	5	5	5	0	72	3	6	0
0	5	5	5	5	5	5	4	5	5	5	5	1	42	2	1	0
0	5	5	5	5	5	5	5	5	5	5	5	0	35	4	1	0
0	5	1	5	5	5	5	5	5	5	5	5	0	31	2	1	1
0	5	1	5	5	5	5	5	5	5	5	5	0	56	2	1	1
0	5	5	5	5	5	5	5	5	5	5	5	0	31	4	1	0
0	5	5	5	5	5	5	5	5	5	5	5	1	53	5	1	0
0	5	5	5	5	5	5	5	5	5	5	5	1	63	2	2	1
0	5	5	5	5	5	4	5	5	5	5	5	1	60	2	6	1
0	5	5	3	5	5	5	5	5	5	5	5	1	63	2	6	0
0	7	4	5	5	5	5	5	5	5	5	5	1	38	5	1	0
0	7	5	5	5	5	4	5	4	5	4	4	1	35	2	1	0
0	7	5	5	5	5	5	5	5	5	5	5	1	80	2	6	1
0	7	5	5	5	5	5	5	5	5	5	5	0	38	4	1	0
0	7	4	4	5	4	4	3	5	5	5	4	0	45	2	2	0
0	7	5	5	5	4	5		4	5	4	5	1	58	5	6	0
0	7	3	5	5	5	5	5	5	5	5	5	0	40	2	1	0
0	7	3	5	4	4	4	5	5	5	5	5	1	30	4	1	0
0	7	3	5	5	5	4	5	5	5	5	5	0	49	2	1	0
0	7	5	5	5	5	5	5	5	5	5	5	0	50	5	1	1
1	6	1	5	5	5	5	5	5		5	5	1	45	2	1	1
1	6	5	5	5	5	5	5	5	5	5	5	0	74	2	6	1
1	6	5	5	5	5	5	5	5	5	5	5	1	56	4	1	0
1	6	5	5	5	5	5	5	5	5	5	5	1	73	5		0
1	1	3	4	5	4	4		5	5	5	5	1	64	4	6	0
1	1	5	3	5	5	5	4	5	4	5	4	0	64	4	6	0
1	1	5	5	5	5	5	5	5	5	5	5	1	57	4	2	0
1	1	5	5	5	5	4	4	5	4	5	5	0	60	3	6	1
1	1	5	5	5	5	5	5	5	5	5	5	0	77	2	6	1
1	1	1	3	5	5	5	5	5	4	4	4	0	51	4	1	0
1	1	5	5	5	5	5	5	5	5	5	5	1	52	3	1	1
1	1	1	4	5	5	5	ne vem za druge	najbrž	5	4	5	0	60		6
1	1	5	5	5	5	5	5	5	5	5	5	0	48	4	1	0
1	1	1	5	5	5	5	5	5	5	5	5	0	31	4	2	0
1	1	5	5	5	5	5	5	5	5	5	5	0	50	4	1	1
1	9	3	5	5	5	5	5	5	5	5	5	0	40	4	1	0
1	9	5	5	5	5	5	5	5	5	5	5	0	51	2	1	0
1	9	5	5	5	5	5	5	5	5	5	5	1	58	2	5	0
1	9	4	5	5	5	5	5	5	5	5	5	1	41	3	2	0
1	9	5	5	5	5	5	5	5	5	5	5	0	58	3	6	1
1	9	5	5	5	5	5	5	5	5	5	5	0	56	5	6	1
1	9	5	5	5	5	5	5	5	5	5	5	1	53	5	1	0
1	9		5	5	5	5	5	5	5	5	5	0	56	3	5	0
1	9	5	5	5	5	5	5	5	5	5	5	0	65	3	6	0
1	9	1	5	5	5	4	4	5	5	5	4	1	55	5	1	1
1	6	5	5	5	5	5	5	5	5	5	5	0	42	2	1	0
1	6	5	5	5	5	5	5	5	5	5	5	0	33		2	1
1	6	5	5	5	5	5	5	5	5	5	5	0	56	2	1	0
1	6	5	5	5	5	5	5	5	5	5	5	1	42	4	1	0
1	6	1	5	5	5	5	5	5	5	5	5	0	43	4	1	0
1	6	1	5	5	5	5	5	5	5	5	5	1	46	2	1	0
1	6	5	5	5	5	5	5	5	5	5	5	0	38	2	1	0
1	6	4	5	5	5	5	5	5	5	5	5	0	35	2	1	0
1	6	5	5	5	5	5	5	5	5	5	5	1	35	2	1	0
1	6	5	5	5	5	5	5	5	5	5	5	1	30	2	1	0
1	5	1	5	5	5	5	5	5	5	5	5	0	37	5	1	0
1	5	1	5	5	5	5	5	5	5	5	5	1	58	5	5	1
1	5	5	5	5	5	5	5	5	5	5	5	1	58	4	1	1
1	5	1	5	5	5	5	5	5	5	5	5	0	36	4	1	0
1	1	5	5	5	5	5	5	5	5	5	5	0		5	6	1
1	1	5	5	5	5	5	5	5	5	5	5	1	40	2	1	0
1	1	5	5	5	5	5	5	5	5	5	5	0	30	2	1
1	1	5	5	5	5	5	5	5	5	5	5	0	39	2	1	0
1	1	5	5	5	5	5	5	5	5	5	5	1	36	2	1	0
1	1	5	5	5	5	5	5	5	5	5	5	0	60	3	6	1
1	1	5	5	5	5	5	5	5	5	5	5	1	65	5	6	0
1	1	5	5	5	5	5	5	5	5	5	5	0	30	4	2	0
1	1	5	5	5	5	5	5	5	5	5	5	0	70	3		1
1	1	5	5	5	5	5	5	5	5	5	5	1	65	3		0
1	1	5	5	5	5	5	5	5	5	5	5
1	1	5	5	5	5	5	5	5	5	5	5	1	35	2	1	0
1	1	5	5	5	5	5	5	5	5	5	5	0	30	2	2	0
1	1	5	5	5	5	5	5	5	5	5	5	0	41	4	1	0
1	1	3	4	5	5	5	5	5	5	5	5	1	43	2	1	0
1	1	5	5	5	5	5	5	5	5	5	5	1	35	5	2	0
1	1	5	5	5	5	5	5	5	5	5	5	0	35	4	1	0
1	1	5	5	5	5	5	5	5	5	5	5	1	46	2	1	1
1	1	5	5	5	5	5	5	5	5	5	5	1	35	2	1	0
1	1	5	5	5	5	5	5	5	5	5	5	0		5	1	0
1	1	4	4	4	4	2	4	4	4	5	5	0	72	3	6	1
1	1	5	5	5	4	4	4	4	5	4	4	0	65	2	6	1
1	1	5	5	5	5	4	5	5	5	5	5	0	83	2	6	1
1	1	5	5	5	5	5	5	5	5	5	5	0	72	5		1
1	1	5	5		5	5	5		5	5	5	0	68	3	6	1
1	1	4	5	4	4	5	5	5	5	5	5	1	54	4	1	1
1	1	5	5	5	5	5	5	5	5	5	5	1	69	5	6	1
1	1	5	5	5	5	5	5	5	5	5	5	0	44	3	2	0
1	1	5	5	5	5	5	5	5	5	5	5	1	57	5	1	0
1	1	5	5	5	5	5	5	5	5	5	5			5	6	1
1	1	5	4	4	4	4	4	5	5	5	4	0	68	3		1
1	1	4	5	5	5	5	4	4	4	4	5
1	1	1	5	5	5	5	5	5	5	5	5	0	50	5	2	0
1	1	5	5	5	5	4	4	5	4	5	5	1		2	1	1
1	1	2	3	2	4	4	2	3	2	3	3	0	34	5	2	0
1	1	5	5	5	5	5	5	5	5	5	5	0	68	2	6	1
1	1	5	5	5	5	5	3	5	3	5	5	0	75	3	6	1
1	1	5	5	5	5	5	5	5	5	5	5	1	82	1	6	1
1	1	5	5	5	5	5	4	4	4	5	5	0	66	3	6	0
1	1	4	4	5	5	4	5	5	5	5	5	0	56	4	2	0
1	1	5	5	5	5	5	5	5	5	5	4	0	66	2	6	0
1	1	5	5	5	5	5	5	5	5	5	5	1	87	3	6	1
1	1	5	5	5	5	5	5	5	5	5	5	1	68	2	6	1
1	1	5	5	5	5	5	4	5	5	5	5	1	71	5	6	1
1	1	5	5	5	5	5	5	5	5	5	5	0	71	1	6	1
1	1	5	5	5	5	5	5	5	5	5	5	1	67	3	6
1	1	5	5	5	5	5	5	5	5	5	5	0	33	2	1	0
1	1	5	5	5	5	5	5	5	5	5	5	1	40	2	1	0
1	1	5	5	4	4	5	5	5	5	5	5	0	42	2	1	1
1	1	5	5	5	5	5	5	5	5	5	5	0	60	3	6 (gospodinja/kmetica)	0
1	1	5	5	5	5	5	5	5	5	5	5	1	67	3	6	1
1	1	5	5	5	5	5	5	5	5	5	5	0	32	4	1	0
1	1	5	5	4	4	4	5	5	5	5	5	1	56	5	6	1
1	1	5	5	4	5	5	5	5	5	5	5	0	39	4	1	0
1	1	4	5	4	4	5	5	5	5	5	5	1	47	2	1
1	1	5	5	5	5	4	5	4	4	5	5	1	67	3	3	0
1	1	5	5	5	5	5	5	5	5	5	5	1	54	5	1	1
1	1	4	5	5	5	5	4	4	4	4	5	1	67	3	6
1	1	5	5	5	5	5	5	5	5	5	5	1	52	4	1	0
1	1	5	5	5	5	5	5	5	5	5	5	1	55	5	6	1
1	1	5	5	5	5	5	5	5	5	5	5	1	43	2	2	0
1	1	4	4	4	4	4	4	4	4	4	4	0	72	3	6	1
1	1	5	5	5	5	5	5	5	5	5	5	1	69	2	6	1
1	1	5	5	5	5	5	5	5	5	5	5	0	36	2	1	0
1	1	4	5	5	5	5	5	5	5	5	5	0	39	4	2	0
1	1	4	5	5	5	5	5	5	5	5	5	0	70	5	6	1
1	1	5	5	5	5	5	5	5	5	5	5	1	43	2	1	0
1	1	5	5	5	5	5	5	5	5	5	5	0	41	2	3	0
1	1	4	5	5	5	5	5	5	5	5	5	1	70	3	6	1
1	1	5	5	5	5	5	5	5	5	5	5	0	40	2	1	0
1	1	5	5	5	5	5	5	5	5	5	5	0	44	3	6	0
1	1	4	5	5	5	5	5	5	5	5	5	0	57	3	6 (kmetovalka)	1
1	1	5	5	5	5	5	5	5	5	5	5	1	50	2	1	1
1	1	5	5	5	5	5	5	5	5	5	5	1		5	6	1
1	1	5	5	5	5	5	5	5	5	5	5	0	78	3	6	0
1	1	5	5	5	5	5	5	5	5	5	5	0	38	2	1	0
1	1	5	5	5	5	5	5	5	5	5	5	0	68	3	6	1
1	1	5	5	5	5	5	5	5	5	5	5	0	45	5	1	0
1	1	5	5	5	5	5	5	5	5	5	5	0	56	3	1	0
1	1	5	5	5	5	5	5	5	5	5	5	1	61	3	1	1
1	4	5	4	5	5	4	4	4	4	4	4	0	38	5	1	0
1	4	5	5	5	5	5	5	5	5	5	5	0	63	3	6	1
1	4	5	5	5	5	5	5	5	5	5	4	1	50	5	1	0
1	4	5	5	5	5	5	5	5	5	5	5	0	56	5	2	1
1	4	5	3	4	4	4	4	4	4	4	4	0	41	2	1	0
1	4	5	5	5	5	5	5	5	5	5	5	0	48	4	1	0
1	4	3	5	5	5	5	5	5	5	5	5	1	55	5	1	1
1	4	3	4	4	5	4	4	4	4	4	4	0	71	2	6	1
1	4	4	5	4	5	5	5	4	5	5	5	0	41	4	1	0
1	4	4	5	5	5	5	ne vem za druge	5	5	5	5	1	35	2	1	0
1	4	5	5	5	5	5	5	5	5	5	5	1	47	4	1	0
1	4	4	4	5	4	4	5	4	5	5	5	0	49	4	1	0
1	4	5	5	5	5	5	5	5	5	5	5	0	53	2	1	0
1	4	4	5	5	5	5	5	4	5	5	5	1	62	5	1	1
1	4	3	4	5	5	5	5	5	5	5	5	0	42	2	1	0
1	4	2	4	5	5	5	5	5	5	5	5	0	55	2	1	0
1	4	5	5	5	5	5	5	5	5	5	5	1	64	2		0
1	4	5	5	5	5	5	5	5	5	5	5	1	61	5	6	1
1	4	5	4	5	5	5	5	5	5	5	5	1	55	2	1	0
1	4	5	5	5	5	5	5	5	5	5	5	0	47	2	1	1
0	6	2	3	5	5	5	5	5	5	5	5	0	51	4	1	0
0	6	4	5	5	5	5	5	5	5	5	5	0	44	2	1	0
0	6	5	5	5	5	5	5	5	5	5	5	1	63	2	6	1
0	6	4	4	5	5	5	5	5	5	5	5	1	48	5		1
0	6	5	5	5	5	5	5	5	5	5	5	1	55	2	1	1
0	6	3	4	5	5	5	5	5	5	5	5	0	47	4	1	1
0	6	4	4	5	5	5	5	5	5	5	5	0	53	2	1	0
0	6	3	4	5	5	5	5	5	5	5	5	0	40	4	1	0
0	6	4	4	5	5	5	5	5	5	5	5	0	60	2	6	1
0	6	4	5	5	5	5	5	5	5	5	5	0	36	4	1	0
0	6	5	3	5	5	5	5	5	5	5	5	0	46	5	1	0
0	6	3	3	5	5	5	5	5	5	5	5	1	50	5	1	0
0	6	3	4	5	5	5	5	5	5	5	5	1	57	2	1	1
0	6	4	2	5	5	5	5	5	5	5	5	1	63	5	6	1
0	6	3	3	5	5	5	5	5	5	5	5	0	52	5	1	0
0	6	4	4	5	5	5	5	5	5	5	5	0	48	4	1	0
0	6	4	4	5	5	5	5	5	5	5	5	1	44	2	1	0
0	6	3	2	5	5	5	5	5	5	5	5	0	60	4	1	1
0	6	3	4	5	5	5	5	5	5	5	5	0	38	2	1	0
0	6	3	3	5	5	5	5	5	5	5	5	1	41	5	1	1
0	1	1	5	5	5	5	3	4	3	5	5	0	67	3	6	1
0	1	5	5	5	5	5	5	5	5	5	5	0	70		6	1
0	1	4	4	5	5	4	4	5	5	5	4	1	60	3	6	0
0	1	5	5	5	5	5	5	5	5	5	5	1	34	2	1	1
0	1	5	5	5	5	5	5	5	5	5	5	0	67	3	3	1
0	1	3	5	5	5	5	5	5	5	5	5	0	67	3	6	0
0	1	5	5	5	5	5	5	5	5	5	5	0	71	3	6	1
0	1	1	5	5	5	5	5	5	5	5	5	0	56	5	6	1
0	1	5	5	5	5	5	5	5	5	5	5	1	40	5	1	0
0	1	5	5	5	5		ne vem	5	ne vem	5	5	0	76	5	6	1
0	6	3	4	5	3	4	5	3	5	3	5	1	42	2	1	0
0	6	5	5	5	5	5	5	5	5	5	5	0	35	2	1	0
0	6	5	5	5	5	4	5	5	5	5	5	0	65	2	6	1
0	6	5	5	5	5	5	5	5	5	5	5	1	67	2	6	0
0	6	3	5	3	5	5	5	5	5	5	5	0	48	3	2	1
0	6	5	5	5	5	5	5	5	5	5	5	1	62	5	6	1
0	6	5	4	5	5	4	5	5	5	5	5	0	60	3	6	1
0	6	1	5	5	5	5	5	5	5	5	5	1	65	5	6	1
0	6	1	5	4	3	5	5	5	5	5	5	1	56	3	1	1
0	6	3	3	4	5	4	4	4	4	4	4	1	36	2	1	0
1	8		5		5		5		5	5	4	0	76	5
1	8	4	4	5	5	5	4	5	5	5	5	0	43	4	1	0
1	8	4	4	5	4	4	4	4	4	4	4	0	41	5	1	0
1	8	5	5	5	5	5	5	5	5	5	5	1	38	4	1	0
1	8	3		3	5	5	5	5	4	5	5	0	37	2	2	0
1	8	2	5	5	5	5	4	5	5	5	5	0	48	4	1	0
1	8	5	5	5	5	5	5	5	5	5	5	0	63	2	6	1
1	8	4	5	4	5	5	5	4	5	5	5	0	41	4	1	0
1	8	5	5	5	5	5	5	5	5	5	5	1	40	4	1	0
1	8	3	5	5	5	5	5	5	5	5	5	0	49	2	1	0
1	8	5	5	5	5	5	5	5	5	5	5	0	75	1	3	1
1	8	5	5	5	5	5	5	5	5	5	5	1	60	5	1	0
1	8	5	5	5	5	5	5	5	5	5	5	1	32	2	1	0
1	8	5	5	5	5	5	5	5	5	5	5	0	64	3	1	1
1	8	5	5	5	5	5	5	5	5	5	5	1	61		1	1
1	8	5	5	5	5	5	5	5	5	5	5	1	67	5	6	1
1	8	5	5	5	5	5	5	5	5	5	5	1	42	3	1	0
1	8	5	5	5	5	5	5	5	5	5	5	0	61	3	6	1
1	8	1	5	5	5	5	5	5	5	5	5	0	35	2	1	0
1	8	3	4	3	3	5	5	5	5	5	5	0	42	4	1	0
1	8	4	4	4	4	4	5	5	5	5	5	1	62	2	3	1
1	8	5	5	5	5	5	5	5	5	5	5	0	59	2	3	0
1	8	4	4	5	5	5	5	5	5	5	5	0	51	3	1	1
1	8	3	5	5	5	5	5	5	5	5	5	1	54	5	1	1
1	8	5	5	5	5	5	5	5	5	5	5	0	63	2	3	1
1	8	5	5	5	5	5	5	5	5	5	5	1	68	2	3	1
1	8	5	5	5	5	5	5	5	5	5	5	0	32	4	1	0
1	8	5	5	5	5	5	5	5	5	5	5	0	40	2	1	0
1	5	4	5	5	5	4	5	4	5	5	5	1	70	1	6	1
1	5	4	5	5	4	5	5	4	5	5	5	0	64	3	6	1
1	5	5	5	5	5	5	5	5	5	5	5			3	6
1	5	5	5	5	5	5	5	5	5	5	5		70	2	6
1	5	5	5	5	5	5	5	5	5	5	5	0	53	2	1	0
1	5	1	5	2	5	4	5	5	ne vem	5	ne vem	0	70	4	6	0
1	5	5	5	5	5	5	5	5	5	5	5	0	54	3	2
1	5	5	5	5	5	5	5	5	5	5	5	0	50	4	1	0
1	5	5	5	5	5	5	5	5	3	3	3	1	67	2		0
1	5	5	5	5	5	5	5	5	5	5	5	0	49	2	1	1
1	5	5	5	5	5	5	5	5	5	5	5	1	59	1	2	0
1	5	5	5	5	5	5	5	5	5	5	5	0	53	3	1	0
1	5	1	5	5	5	5	5	5	5	5	5	0	61	3	6	1
1	5	5	5	5	5	5	5	4	5	5	5	0	44	2	1	0
1	5	5		4	4	5	5		5	5	5	0	65	5	6	0
1	5	5	5	5	5	5	5	5	5	5	5	0	71	2	6	1
1	5	5	5	5	5	5	upam	5	upam	5	5	0	66	5	6
1	5	5	5	4	5	4	4	5	4	5	5	1	56	2	1	1
1	5	5	5	5	5	5	5	5	5	5	5	0	63	5	6	0
1	5	1	5	5	5	5	5	5	5	5	5	0	66	3	6	1
0	4	5	4	5	5	4	5	5	5	5	5	0	83	2	6	1
0	4	5	5	5	5	5	5	5	5	5	5	0	58	5	6	1
0	4	4	5	5	5	4	5	4	5	5	5	1	60	5	1	0
0	4	4	5	5	5	5	5	5	5	5	5	0	42	4	1	0
0	4	5	5	5	5	5	5	5	5	5	5	1	77	5	6	1
0	4	3	5	4	4	4	4	5	5	4	5	0	70	4	6	1
0	4	5	5	5	4	5	5	5	5	5	5	0	71	5	6	1
0	4	5	5	5	5	5	5	5	5	5	5	1	59	3	1	0
0	4	5	5	5	4	5	4	5	5	5	5	1	66	5	6	0
0	4	5	5	5	5	5	5	5	5	5	5	1	54	5	1	0
1	4	1	5	5	5	5	5	5	5	5	5	0	65	4	6	0
1	4	3	5	5	5	5	5	5	5	5	5	0	54	5	1	0
1	4	1	5	5	5	5	5	5	5	5	5	1	47	3	2	1
1	4	5	5	5	5	5	5	5	5	5	5	0	62	4	6	0
1	4	1	5	5	5	5	5	5	5	5	5	1	73	5	6	1
1	4	1	5	5	5	5	5	5	5	5	5	1	59	2	2	0
1	4	5	5	5	5	5	5	5	5	5	5	0	40	2	1	0
1	4	1	4	4	5	5	5	5	5	5	5	0	58	5	1	0
1	4	1	5	5	5	5	5	5	5	5	5	1	48	2	1	1
1	4	5	5	5	5	5	5	5	5	5	5	1	60	5	6	1
1	4	1	5	5	5	3	4	5	4	4	5	1	62	5	1	0
1	4	4	4	4	5	4	5	5	5	5	5	0	64	5	6	0
1	4	1	5	5	5	5	5	5	5	5	5	1	50	2	1	0
1	4	2	5	5	5	5	5	5	5	5	5	0	61	3	6	1
1	4	1	5	4	4	4	4	4	5	5	5	1	51	2	1	1
1	4	2	5	5	5	5	5	5	5	5	5	1	57	5	1	1
1	4	5	5	5	5	5	5	5	5	5	5	0	55	2	6
1	4	3	5	5	5	5	5	5	5	5	5	1	65	2	6	1
1	4	1	5	5	5	5	5	5	5	5	5	1	43	4	1	0
1	4	1	5	5	5	5	4	5	5	5	5	1	53	5	1	0
1	10	2	5	5	5	5	5	5	5	5	5	1	36	2	1	0
1	10	4	5	5	5	5	ne vem	sem videla samo enega	ne vem	upam	mene so	0	41	4	6	0
1	10	5	5	5	5	5	5	5	5	5	5	1	35	2	1	0
1	10	4	5	5	5	5	5	5	5	5	5	0	46	3	1	1
1	10	5	5	5	5	5	5	5	5	5	5	1	69	2	6	0
1	10	5	5	5	5	5	5	5	5	5	5	0	40	5	1	0
1	10	5	5	5	5	5	5	5	5	5	5	1	49	5	1	0
1	10	5	5	5	5	5	5	5	5	5	5	1	69	4	6	0
1	10	5	5	5	5	5	5	5	5	5	5	0	56	5	1	1
1	10	1	5	5	5	5	5	5	5	5	5	0	48	4	1	0
1	7	5	5	5	5	5	5	5	5	5	5	1	56	5	1	1
1	7	5	5	5	5	5	5	5	5	5	5	0	50	2	1	1
1	7	1	4	5	4	5	5	5	5	5	5	0	31	4	1	1
1	7	5	5	5	5	5	5	5	5	5	5	1	37	2	1	0
1	7	1	5	5	5	5	5	5	5	5	5	1	58	5	1	0
1	7	5	5	5	5	5	5	5	5	5	5	1	30	4	1	0
1	7	3	3	3	3	3	4	3	3	3	3	1	42	2	6	1
1	7	1	5	5	5	5	5	5	5	5	5	0	57	2	1	1
1	7	1	5	5	5	5	5	5	5	5	5	1	65	5	6	1
1	7	1	5	5	5	5	5	5	5	5	5	1	61	2	1	1
1	7	1	5	5	5	5	5	5	5	5	5	0	53	2	1	0
1	7	1	5	5	5	5	5	5	5	5	5	0	51	2	1	0
1	7	1	5	5	5	5	5	5	5	5	5	1	57	2	1	1
1	7	4	4	5	4	4	3	4	4	4	4	0	50	3	2	1
1	7	3	5	5	5	5	5	5	5	5	5	0	41	2	1	0
1	7	1	5	5	5	5	5	5	5	5	5	0	61	4	1
1	7	5	5	4	4	3	4	4	4	4	4	0	52	2	1	1
1	7	5	4	4	3	4	4	4	4	4	4	0	26	4	1	0
1	7	1	5	5	5	5	5	5	5	5	5	0	55	2	1	0
1	7	1	5	5	5	5	5	5	5	5	5	0	44	4	1	0
1	7	5	5	5	5	5	5	5	5	5	5	0	42	2	1	0
1	4	5	5	5	5	5	5	5	5	5	5	0	50	5	1
1	4	1	5	5	5	5	5	5	5	5	5	0	49	2	1	0
1	4	4	5	5	5	5	5	5	5	5	5	0	68	2	6	0
1	4	5	5	5	5	5	5	5	5	5	5	1	67	2	6	0
1	4	4	5	5	5	5	5	5	5	5	5	0	40	4	1
1	4	4	5	5	5	5	5	5	5	5	5	1	43	5	1
1	4	4	5	5	5	5	5	5	5	5	5	0	52	2	1	0
1	4	4	5	5	5	5	5	5	5	5	5	0	62	3	6
1	4	4	5	5	5	5	5	5	5	5	5	0	39	2	1
1	4	2	5	5	5	5	5	4	5	5	5	0	49	4	1	1
1	4	5	5	5	5	5	5	5	5	5	5	0	56	2	1	0
1	4	4	5	5	5	5	5	5	5	5	5	0	41	4	1
1	4	5	5	5	5	5	5	5	5	5	5	1	63	2	6	0
1	4	5	5	5	5	5	5	5	5	5	5	1	60	5	6	1
1	4	4	5	5	5	5	5	5	5	5	5	0	62	5	6	0
1	4	4	4	5	5	5	5	5	5	5	5	1	75	5	6	1
1	4	4	3	5	5	5	4	4	4	5	4	1	61	5	6	0
1	4	4	3	5	5	5	4	4	4	5	4	0	57	2	6	1
1	4	5	5	5	5	5	5	5	5	5	5	1	74	5	6	1
1	4	5	5	5	5	5	5	5	5	5	5	0	78	3	6	1
1	9	2	1	5	5	5	5	5	4	5	5	1	60	5	1	1
1	9	5	5	5	5	5	5	5	5	5	5	0	49	4	1	1
1	9	5	5	5	5	5	5	5	5	5	5	1	60	5	6	1
1	9	3	3	5	5	5	5	4	5	5	5	1	33	2	1	1
1	9	3	4	5	5	5	5	4	5	5	5	0	27	5	4	0
1	9		5				5			5	5	0	73	1	6	1
1	9	5	5	5	5	5	5	5	5	5	5	1	35	4	1	0
1	9	5	5	5	5	5	5	5	5	5	5	0	59	1	5	1
1	9	1	3	4	5	4	5	4	5	5	5	0	46	5	1	0
1	9	3	3	5	4	4	5	5	5	5	5	0	32	4	1
1	9	5	5	5	5	5	5	5	5	5	5	0	60	5	6	1
1	9											1	59	3	6
1	9	4	5	5	5	4	5	5	5	5	5	1	52	5	1	1
1	9	1	5	5	5	5	5	5	5	5	5	0	59	5	6	1
1	9	1	5	5	5	5	5	5	5	5	5	0	60	4	1	1
1	6	5	5	5	5	5	5	5	5	5	5	1	61	5	6	0
1	6	5	5	5	5	5	5	5	5	5	5	0	53	2	1	1
1	6	5	5	5	5	5	5	5	5	5	5	1	55	2	1	1
1	6	5	5	5	5	5	5	5	5	5	5	0	67	5	3	0
1	6	5	5	5	5	5	5	5	5	5	5	1	67	2	6	1
1	6	3	5	5	5	5	5	5	5	5	5	0	59	4	1	1
1	6	1	4	5	5	5	5	5	5	5	4	0	54	5	1	1
1	6	5	5	5	5	5	5	5	5	5	5	0	55	2	1	0
1	6	1	5	5	5	5	5	5	5	5	5	1	77	3	6	1
1	6	3	5	5	5	5	5	5	5	5	5	0	50	4	1	1
1	10	5	5	5	5	5	5	5	5	5	5	0	39	4	1
1	10	1	5	5	5	5	5	5	5	5	5	0	73	2		1
1	10	1	5	5	4	5	5	5	5	5	5	1	61	5	6	1
1	10	5	5	5	5	5	5	5	5	5	5	1	40	2	1	0
1	10	5	5	5	5	5	5	5	5	5	5	1	35	4	1	0
1	10	1	5	4	5	4	5	4	5	4	5	1	55	2	1	1
1	10	1	5	5	5	5	5	5	5	5	5	1	35	4	1	0
1	10	2	4	4	4	5	4	5	5	5	5	1	44	4	1	0
1	10	3	3	4	4	4	3	3	5	5	5	0	55	2	1	1
1	10	4	4	4	4	4	4	4	4	5	5	0	33	5	1	0
1	10	2	2	3	3	3	2	3	3	5	5	1	80	5	6	1
1	10	4	4	4	4	4	4	4	4	5	5	1	36	2	5	0
1	10	1	5	5	5	3	5	5	4	5	5	0		5	1	0
1	10	1	4	5	5	4	5	5	5	5	5	0	45	4	1	0
1	10	2	4	4	5	5	5	5	5	5	5	0	62	2	6
1	10	5	5	5	5	5	5	5	5	5	5	0	46	5	1	0
[truncated: 1,478 more rows]
